# Supplementary material for: Genomic and phenotypic insights into the novel species Selenomonas lamontii type strain ATCC 33150, currently described as Selenomonas sputigena
Source: Microbiol Spectr. 2026 Jun 16;14(7):e00341-26. doi: 10.1128/spectrum.00341-26 (PMC13339959; doi:10.1128/spectrum.00341-26)
Supplement: Table S1 — The unique COGs identified for each isolate. [file spectrum.00341-26-s0002.xlsx]

## Sheet: COGs unique to S. lamontii
Supplemental Table 1A: Unique COGs identified in S. lamontii ATCC 33150. Unique gene clusters discussed in the text are highlighted RED
Annotation Label	KOfam Accession	Statistical Strength (E-value)	Nucleotide Location Start	Nucleotide Location Stop	Strand	Amino Acid Sequence of Protein Hit
L-rhamnose mutarotase [EC:5.1.3.32]	K03534	1.9e-31	66197	66518	r	MMERFAWKATVKDGMLAEYRRRHDTIWPELKEVLKEAGISNYTIWNTGNELFGYFECEKGVAYAEEYQAKSAVVDRWNEYMKDVMVMEMDPVTGAQPRMEQVFFLP
MFS transporter, SP family, inositol transporter	K06610	5.6e-151	66686	68003	r	MLGVKQDTHMSAWKKTLIAGLISYIDAGSIVAGASGLSMWADYLGMSSVQMGLLAALSSNTGGAALGALIGGKICDKYGRKFVYNWALLLYMVGVAIICLATNYPMFLLGYVIVGLMVGADVVASWTFIAEEAPSKDRAKHCGSAQIAWMLGPVVVFAASIPMNEMFGLLGNRLIFAHLIVVAAWIWYQRLRMPESSEWKAAKEREEQLAAQGLVQRKATYADILRGTSLKTVIMCCGVYAMWNLAASTNGFFMPYVYEHVGNLSNTMGLFLTCLNFAVCILTTVIFMYTADRFNRRKVFGIFSGLGVISWLVWVLPPAMLQTWMLFFFTIVWGFSMQQQFYQLWSSELFPVRYRATAQGFTFFVTRFAAAIWGFAVPIIMEMLGFQIAAVLMVGFCMV…
rhamnulose-1-phosphate aldolase [EC:4.1.2.19]	K01629	1.3e-113	68056	68875	r	MDIRQSDFLQGFIRLTADAFRKGWHERNGGNLSYRIREEEIADVKDSLHSAAEQLPIGNTVPDLAGEYFLVTGSGKYMRNVELAPEENVAVIRVDERGENYAVVWGLSKGGRPTSELPTHLAAHELKKRLSRGTNRVVYHAHPTNLIALTFVLPLEDKAFSRELWEMATEDPVIFPEGLGIVPWMVPGGKEIADASVRLLEKYRAIVWAHHGLFVCGDDFDEAFGLMDTVEKASEICVKVLSMGGKRQTIPKDGFLQLAKDFKIDLNTDFLN
L-rhamnose isomerase [EC:5.3.1.14]	K01813	1.1e-204	68901	70134	r	MEFKNASERYAAIGVNVEEALQRLAEVRISMHCWQGDDVRGFDAESLSGGIAATGNYPGRARNSEELMADIRKAYSLIPGKHKLNLHASYRITEEKIDRDALEPKHFAAWVDFARAEGIGLDFNPTYFSHPKAADNLTLSHPDRAIREFWIAHGKACRRIADYFGRELGITALNNVWIPDGTKDVPGDRLGSRMRLKESLDAIFAEKFDKTHMADAIEGKVFGIGVESYTVGSHEFYMNYAAKNNLMCLLDTGHYHPTEVVSDKLSAMLIFNENVALHVSRPVRWDSDHVIKLDDELKELATELVRCDALHRVFIGLDFFDASINRIAAWVVGVRNMQKALLYGLLSPNDQLRKWQEEQNFTNLLVGLEELKTLPFGEIWAEFCRRANVPEDGAWLPEV…
rhamnulokinase [EC:2.7.1.5]	K00848	2.4e-196	70123	71566	r	MEKACYLAIDIGASSGRHILGWIENGKIRIEEIYRFENHLETVHGHLCWNLPRLFDEVLAGLKECASLQRMPRSIGIDTWGVDFVLLDANGQVLGDTVSYRDCRTQGMDEIVRREISDEELYTRSGIQKQIFNSIYQLTAIRMQEPEILAQAHRFLMVPEYLNYLLTGMMVNEYTNATTTQLVNAQTKNWDFELMDRLGIPQRLFGELALPKTLIGNLREEIAAKAGFQTKVVLPATHDTGSAVLAMPTNEREAIYLSSGTWSLMGIERLVPDCGEESRRRNFTNEGGYHYRYRYLKNIMGLWMMQSLRREFRHKYSFEELYLLAGIARYFTSTVDVNDSRFLAPESMAEALRSYCRETGQDVPETEGELLACVYQSLAQCYAETVAEIEELTCKSYEV…
NAD(P)H dehydrogenase (quinone) [EC:1.6.5.2]	K00355	5.2e-27	80831	81386	f	MKSLIIAAHPNLEESVINKRWLEELRKHPDRCTIHVLSEQYPDGQIDVEREHRLVESHGSLIFQFPIYWFSSPPILKTWFDDVLTHGWAYGRNSGDKLKSRKIALAVTTGVRAEDYSPHGRYHYTLAELLAPFEATLRYYCHADYQPFFAFYGAEQVPCEDYHSSKEEIERSAEDYARFVESLS
general secretion pathway protein G	K02456	1.8e-22	132619	133084	r	MDERTELLLKKREKRAERLGEGGFTLLEMLLVICIIGVLAAIAVPKFAQSMTLANTSKIQADLSTLNTAVSLYKAEKGIYPQNVNQLKDYILDVEALRPPTGSYFLRTGTTVEKAGASYVLTAGEHGEIQATLDGHKLSEFGRKGDEKAAPGKS
twitching motility protein PilT	K02669	2.5e-130	134353	135430	r	MASRLTAVLAEAIRQEASDIHLAEGQVPFLRVDGALSAWGTASLPESDRPLAARAEQDPLSAAEMEDFLGCFLTETEHAALRRERQLDFSLTAQGRRFRAHAYSQKGAWALALRLLPQRIPPLAALGVPGVLSSLLSAGDGLILVGGRTGSGKSTTLASFIEEMNRQRAAHIVTLEDPIEYEFLPKRCFISQRALGRDFLSFPAGLRSALREDPDVIFVGEIREPETVRIALQAAETGCLVLATLHTKDAAEAALRLEGMFSGEEQAQIRSQLSLVLRAVFSQRLLAAASGGRVLAAEALVAVPAVRNLIRAGKVAQLRDAILAGRAAGMQTLAQSVEELFRAGKIARATWEEALASC
peptidoglycan DL-endopeptidase CwlO [EC:3.4.-.-]	K21471	9e-46	164450	165101	r	MRIFVLTMVMMCGFSIAGASAFRIGDQGSDVAEIQGQLASLGYDVAADGDFGPATAEAVKAFQSSQGLDADGLVGPATYSALLGKNMPEVSRGSNYISRRVIADSMQYLGVPYVFGGTTPSGFDCSGYVRYVFANAGVYLPRMADEQFEVGTPVSTSELIPGDLVFFSTYTYGASHVGIYIGDGNFINASSSRGVAIDSLYSSYWGSCYIGARRVM
galactitol PTS system EIIB component [EC:2.7.1.200]	K02774	2.1e-13	265687	265924	r	MRQMLNDKGYDVDVVECNALDVPAKLDTFLPHVVVPTTTISDSVLRGIQRFPGLPFITGVGMDKVIEDIAAYFDTIKE
5'-nucleotidase [EC:3.1.3.5]	K02566	5.1e-69	266550	267357	r	MRKMGEIRCFLLDMDGTINLGQVLLPGAKEFMDYIIESGREYLFLTNNSSKDGSHYVKKMTNLGIPCDADHVLTSGDATVIYLNQQKEHARVYLMGTPELEATFRKAGITLTDQNPDFVVLGFDMTLTYEKLRKGCDFVRDGVTYIATHPDFNCPVENGFIPDTGSMIELIKASTGKVPKVIGKPNAEIIACAFKRREKFKQKDFAMVGDRVYTDIRTGVNAGITSILVLSGESTVDDLKSNGIEATFVVDGVGDIYKALVEYDKTHV
glucitol/sorbitol PTS system EIIB component [EC:2.7.1.198]	K02782	2.8e-144	267740	268730	r	MANLVKIEKGPNGWGGPLTVKVEGKRTKVVCITGGGLSPVAVKLGQLLGAEVVDGFKTGVPDDEVAVAVIDCGGTLRCGIYPKKGIPTVNLTPVGKSGPMAKFIHEDIYVSDVKENTMFLLEGEAAEAAVTSAASAASVQSETESSVPEQAPQSTSFLAKFGKAAGGVINIFFQAGRDTIDMCIKTILPFMAFVSMIVGIILQTGLGDFIAQTISPYAGSLVGLVVISIICGLPVLSPLLGPGAVIAQVIGVLLGTQIAAGAIPPSFALPAFFAIDTQVGCDFLPVGLSLMEAESETVEIGVPAILISRAIAGPVAVVIAYFVGIGLFA
glucitol/sorbitol PTS system EIIC component	K02783	4.8e-68	268776	269235	r	MIIVLITAVNALINIIGQERINIIAKFTARNILLRYTVLPVLAMFFLGNPMAYTLGRFLPERYKPAYMDSAISFCHPITGLFPHANPAELFVWLGIAQGVAALGLPTAELAVRYFLAGVIAIFIRGLLTERITLYMLKKNNSKLLTDDTIHG
glucitol operon activator protein	K02466	2.3e-31	269453	269858	r	MWKYVAILVAFYILQSFMAYRQMNHFKRTILEVKDKGIPGLGVKKSKLGPGKVVVLVSDETGKIIIARMMSGISVFARFREKKEFCGYEIEELYNRDFKSKNERQAIQQALTQIREKLQKKDIAGNTSVPLEVM
glycerol-1-phosphate dehydrogenase [NAD(P)+] [EC:1.1.1.261]	K00096	3.2e-134	269888	271277	r	MDLSMENVDQLGLNDLLGVSLKCSCGKEHCMDVDSVVVAKGALKRVVEVVKQRGYKKPLVISDANTFAAAGEQVLKILEEAGVGYTAYCYKTKASLVPDEAALGTLLAQIEDSTDLLLAVGSGVINDVTKFVARKTKLPEILVATAPSMDGFVSDTSALTLNNLKSSVRCDLPKVIIGDIDILKKAPKRMILAGLGDMIGKYSALTDWNLSKFINGEYFCEPSAHLSVKAIEKCVDSVNRLPADGNFDDEGIEDIMDGLIRTGIAMSYVGNSRPASGSEHHMSHYWETMFLFQGKEALLHGTKVGLTSIIIAKIYEWLSKEKDFDFAHAEKEIRAFDQVAWEDKMRCFYQQAAPGIIANAAKDKRNDVDLRLKRLSFIKENIAKIQEIAASAQPYTVVE…
transaldolase [EC:2.2.1.2]	K00616	5.6e-57	273614	274268	r	MKFFIDTAKVEDIRKANDMGVIAGVTTNPSLIAKEGRDFKEVIAEIASIVDGPISGEVKATTTDAAGMIAEGREIAAIHKNMVVKIPMTVEGLKAVKVLSAEGIRTNVTLIFNAAQALLAARAGASYVSPFLGRLDDISVPGIDLVRTISEIFHTHGIETEIISASVRHPVHVIDCALAGADIATVPYKVIEQMTLHPLTEQGIEKFRKDYEAVFGA
two-component system, response regulator PdtaR	K22010	1.9e-68	390785	391388	r	MMRKEKLSFVIADDEPLIRMDLREMLEEAGHEVAGEASDGREAIALARRLHPACVLLDVKMPEIDGIAAARIITREKLAPVILLTAFSDDRTVERANAAGVSAYLVKPVEEEQLFPAIEIACARTRERRQMEAELAELKTALENRKLLDRAKGVLMDRCRLKEAEAFRRIQRRSMEERLPLEEVARAILRGEEKRENDYE
two-component system, sensor histidine kinase PdtaS [EC:2.7.13.3]	K00936	5.6e-70	391384	392866	r	MKDAYTAAKLAATAREHSPLTAMQAELLRRVGRALPFCADILGAQLTLYLPALEKGRFFIAASLLPQTAAFPNAAEFPRAGTSVACAEEPLVRAALQKGGLQRGRREIGFGESLEMFAFAVTDGAAAVAAVALVIDSEGRTETALVHLIETAQDVVRQAKKAQTEGFFPPLAPGTAILIADRFNRIVFANAAALHLYRVLGVGSLVGVQLFDRRLCAQITRESVRAGEPQEKELEAGGRTLLVRDVTLTEGGAQLRRIRLLQDVTELREKERELRVQSAVIQEIHHRVKNNLQTIASLLRMQARRSASDEVRAALQESVGRILAMAGAHEFLSKSAVQEVDVHATAKRVLAFLAANMLPAGFSLNREIQGAGLILPASRAANLALVMNEIFSNSLTHGF…
5-methylcytosine-specific restriction enzyme B [EC:3.1.21.-]	K07452	2.7e-19	503777	503984	f	MEFVQFHPSYDYSDFLEGLRPTINDDGTMGFELQDGIFKKFVARARKNYEDSQKSKELLEKEFSVHKK
CRP/FNR family transcriptional regulator, cyclic AMP receptor protein	K10914	5.9e-32	627716	628463	r	MRREIAEQLKGTSIARGMTDEDIAALLESSQVRLVRYKKGEIIFHEGDVPEKLFLLVSGAVRILKDTYSGRQIFLGEIRKPGVMFGEVYLFIERHAYDMFTQALVPTELLEISSRMLTQGGAEMGEEELAGTGKTAKASQERLIRLRNILQRNLLRDFASKAYQMNNMLKVLASGSLRGKIARYLMLQPRRQDDVICLPESRESTAIYLAVSRPALSRELSAMQKEGILAVEARTIRILDRERLEEYL
putative colanic acid biosynthesis glycosyltransferase WcaI	K03208	1.9e-105	636675	637851	r	MKRILLLSQFFFPDRTGTGRVMGELFSSLSENGFSVDVIASRQEYGDVSGRVLPAFETYGDVRVFRCFRWFRSKENAFGRVFNYVMVVLCSLWTAIHHGLTGKKDILVSVSNPPLMPFLGLLLRRKRQRFIYILHDLYPDIAIAMHVVGEKHLFSRVMFAVNRYVFRHADKVVVLGRDMEKYLMTAYHVPETHLAVIENWASDGVVFRRKEQEGRFKILYTGNMGRFHNLELSVEALRELPEATLVFVGEGASKAGLMEQAREMENVEFRSFLPEAEYQEALAEADAFLVSLEEDLSGLAVPSKFYTYLAAGRPVLAISDPMTEMAMTIRENRLGFVLPHGDVGAFCAAVDFLQAHPQEACEMGERARKLYLEKYRKETIVRKYAELFMNM
D-alanine--poly(phosphoribitol) ligase subunit 2 [EC:6.1.1.13]	K14188	8.6e-18	655132	655372	r	MDTREKVTEVLKTVNPDIKNDDADLLATGLLDSFDIVNLVSQLEESFGAEIDPIDIVPENFQTVSAIAALMERSASMEE
D-alanine--poly(phosphoribitol) ligase subunit 1 [EC:6.1.1.13]	K03367	2.4e-172	655380	656880	r	MRLVTDYLDDIVRRYPEKIAFANEQDSMTFAQVQESARKVAVGLRMANLFKQPIIVFMEKSPVCIASFLGAAYSGNFYTPIDTKMPASRICKIIKTLHPAAVITNHSLSSSAKEIFSGCKVLLYEDLQKNQDDIKLLEKVRCRQLDTDVLYVLFTSGSTGEPKGVTISHQAVVDYIDWVTDAFDLTDKTTLGNQAALYFDLSIQDVYAPLKTGATTWLLEQDKFSFPIRLLAYLNEKEINTIFWVPSALVLVANLKALGRVALPYLRKVLFCGEVMPNKQLNMWRKALPNAEFVNLYGPTEITEVCTYYRVNRDFKDEDSLPIGKACENMEVFILDEDDRLITNDGTGELCVRGCGLSYGYYNNPQKTAESFVQNPLQPNYHEMIYRTGDLVRYNEFGE…
3-oxoacyl-[acyl-carrier-protein] synthase III [EC:2.3.1.180]	K00648	4.6e-79	656905	657961	r	MDRIFTKPRVAAVSACVSKNRLDLSELADLYGEATVAKITKVTGIRRVSVASKGTTTADYCAAAAKRLMQERHIDSQSIDGLVFVTETPDYIIPHTSAILQERLGLPNHALTFDINYGCAGYVYGIFQASLLIESGYCKRVLVCAGDTLSHYVNPADKAARMVLGDGGSATLVEADEKMRRSAFSFYTDGSRAEHLMIRAGANRMPHEQGVTDVLHKDADGNARTDEDFYMNGLEVMGFALNETLSSIRETAECIGWELSDVDLFALHQANALIVQYIAKQLKLPKDRVPIFVGETGNASSASIPIMLTGTFGGQVLTFEKVLACGFGTGLACAGGALDLCGTQVFELMED
UDP-4-amino-4,6-dideoxy-N-acetyl-beta-L-altrosamine N-acetyltransferase [EC:2.3.1.202]	K15896	1.1e-25	658941	659502	r	MLKHGKYSLHPIRQEDLSTLLEWRNSERIASEMLTSHEITWEEHEAWFQRLRRHDPLRHFVFCYEDRAIGYMGFSDWDEENKRCSSSSYIGAVTDVPIDAGLFVDYLGLEYIFSRTEINKVWSYVFAHNKRAYKLNLLLGYKEEGYLRQHFLQHGEFQDVHVIGILRSEWQREKERLDHLYGGAEV
N-acetylglucosamine malate deacetylase 1 [EC:3.5.1.-]	K01463	1.2e-57	661746	662460	r	MNPNNVLVVAAHPDDEYLGCGGTLLRHVENGDRVHILILAEGLTSRDQHRDLDRRRGELHALHESSQMAADLLGAESLKICAFPDNRMDGVDLLDVVKCVEEQIELLAPNIIYTHHAGDVNIDHLITHKAVVTAARSLPASRVDRLIFFETVSSTEWQMPYAKDAFLPNWFVQIDEFIDKKIALLRCYAGEMKEYPHPRSYEGIEHLARYRGQTIGVKYAEAFSLGRNILGEGSSNL
L-arabinose isomerase [EC:5.3.1.4]	K01804	6.2e-198	739621	741046	f	MLQVKDYEFWFVAGSQSLYGEEQLANVARNAQDVVDKLNASGKLPYKVVCKGIMTTADGITQFMKDVNYHDEVAGVITWMHTFSPAKNWIRGTVLLQKPLLHLATQYLNEIPYATIDFDYMNLNQSAHGDREYGYLNARLGIDNKIVYGWWGDEDVQKEIADWQDVAVAYNESFHIRVCRFGDTMRDVAVTEGDKVEAQIRLGWTVDYWPVGELVEVIDAVDEKAIDAAYAKLKEDYELTPQSNSPEKFEESVRYQLHCYLGLKAFLEDKGYHAFCTNFQDLKGMKQLPGLAVQLLMREGYGFGAEGDWKHAALSRLLKIMAHNDRTVFMEDYTLDLRRGHEAILGAHMLEVDPTIASDKPRVEVHPLDIGGKDDPARLVFTGSDGEGINVTIADFRDG…
cellobiose PTS system EIIB component [EC:2.7.1.196 2.7.1.205]	K02760	7.6e-29	790334	790640	f	MRRIVLLCSAGVSTSLLVRKMEEEAARQGYDCSVSFFPIAEAGSAVQLADVLMLAPQAKHQLGELKVRYPKVHFDVIPEKLYGEMDAPAILDLAQKAAGDY
transposase, IS5 family	K07481	5.1e-30	821155	821512	r	MHGGTIVDATIIHVPSSTKNATKSRDPEMHSTKKGNQWYFGMKIHSGADAGTGYVHTITATSANVHDIAKIHELIRKDDRTGYGDSGHLGVEKRTEIRENPIFQTWIIGLPKDPHRTA
HTH-type transcriptional regulator / antitoxin HigA	K18831	1.6e-10	862308	863466	r	MAGVTVPVHSAIIDWVLQNIHEEQMEPKVLERLDAWKNGKKVPTMNQIEEMSRKTHIPFGYFFLQTPPQEDVSLVEYRTVGSKTGARASRNLIDILDQMTAIQDWMRDQLQADGAKPLAFVGSADVHEPVSRTAQRIRRSLHLDIRWYEEGRSAEENFGTLRERLTRCGVLVFTGGKVGCNTRRLLDIQEFRAFTLVDARAPLIFINTADAPNGRIFSLLHETAHIFFGENSLFNHAEWSSSAVSLPEQKCNAAASEILVPEEEFRRIWNPSMSLEEMTEIAARHFRCSEAVILRRAYDDGKIARGEYLRLMSMQKARYQKMKAEKQKSSGGDFYNTLLSNLDHRFLSALHRSVLQGNTQDTDAYRLTGTNRKTYTMAIAKMGGA
flavodoxin I	K03839	3e-31	885005	885437	r	MKKAAVVYWSGTGNTEAMANAVVEGVKKGGADVELFRVDQFGADKMDGFDGFLFGCPAMGDEVLEEDEFEPFFTEAEKKLSGVPVGLFGSYGWGDGAWMESWAERTRTAGAKLVADGVMVENAPDDDGVKACETLGETLAKAL
L-amino acid N-acyltransferase [EC:2.3.1.-]	K24217	3.8e-40	921733	922312	f	MTKQSDISLRAAHSGDAAQLLAIYRPYVLHTAISFEYEAPSEDEFRARIEKTLAHYPYIVAECVGEALGYAYASPLHPRAAYAWAAESTVYIQEDMHGAGLGRRLYLALEQELHRMNLLSINACIAAPRSADDPYLTENSLKFHAHMGYRLAGRFHQCAYKFDRWYDMVWMEKDLAPRETPPQPVKPWRGFL
diaminopropionate ammonia-lyase [EC:4.3.1.15]	K01751	6.9e-151	939908	941105	f	MNETIKAVRRRHGKALSDVSAFGVEEAKKARAFHRSFPTYKETPLESLKNLAQALGISDVFVKDESKRFGLNAFKGLGASYCLGNLAAEQLALPVEELSYARLTDSAARKTLAKLTVVTATDGNHGRGIAWTAKELGIHAVVYMPKGSAPERLENIQKLGAKAAITDFNYDDTVRFANEQAQKNGWTLTQDTAWEGYQKIPRWIMQGYTTMAAEAAEQLPEKPTHIFLQAGVGAMAGAVAGFFASLYGKERPTVVIVEPNKADCIYRTAAADDGQLHFVTGDMASIMAGLCCGEPCSIGWDILKDHADVFASVPDWVAAKGMRILSSPLGEDPRIISGESGAATLGFLAESLQNEALAEMRQMLALDAKSRVLCFSTEGDTDRENYQRIVWDGLCPSF
two-component system, NarL family, captular synthesis response regulator RcsB	K07687	4.1e-61	955051	955702	r	MENKKPLRILLADDHRVLRKGLSLLLSSEEDFVVVAEASDGEEALQKAREVPIDIALLDLSMPGMGGIECLRCLKEQQPDMRVLVLTMHSERQYVYECLKAGANGYLCKDTLDAELFRALRTVAAGGRYLSEREAGLLIDSALGECAEGAELSPREKEVLELIVHGYSLSTIADKLYLSIKTVSTYKTRLMQKLGCTQNSELVDYALRHNILGRKG
phosphoserine phosphatase [EC:3.1.3.3]	K01079	6.1e-29	1016278	1016893	f	MTKFIFDLDGTLTKEETLPLIAKAFGVEEEIAELTERTVMGQIPFVDSFVHRVSLLGKLPVDKIGDLLAHAGLHEGLVDFIQRHREQCCIATGNLSCWAAKLIERIGCTAYCSEGEVANNQVVGITAILKKEEIVARYQEAGWRVVFIGDGDNDVEAMRLADIAVAAGLTHKPSPGVVSVADEMIMEERALCSRLEHFLQDPGK
hemolysin III	K11068	3.1e-73	1047804	1048497	r	MKNTATLKAPLTLEEILNAATHGVGAALALAALVGMLVYYADGGIWHTTSCLVYGISLVLLYLASTLYHSFRNLRLKAVFETIDHAAIFVLIAGNYTPFTLIPLHGSLGWTIFGIVWGLAAVGILLQIFAARRFRILRTLSYLGMGWFAVVMVKPLLLTLPEAAVWWLAAGGLCYTVGAVFYLARQMPYSHVIWHLFVLGGSSVHFYTVFHYVLPLPELMQRVASAWPAF
xylose isomerase [EC:5.3.1.5]	K01805	1.3e-32	1077206	1078133	f	MKFATRINSFKSNTVRNVEEILDLMGKVEGLDFVDLNYPEHFEGIDIKNMRELLARNGLKLNGVALRFRDEFIRGELGNADAAVAAKALDLCKEAVDVCRDLGGEVVTIWLGYDGYDYSFQMDYVKAWKQTEQAFREVCDYGRDLRISIEYKPFQPRVYSLISSWGSTMSMLHDVGRDNLGITLDFCHMLMKNENPAFSAAYLGERGKLYGVHLNDGAKFNDDGLMIGMVNFIQTLEFIYYLKRYRYDGVVYFDTFPVREDAMQEVQANIRMMGKLEKLVERIGMEEMTRVIQTNDAIEVQKMICDCF
ribose transport system permease protein	K10440	2e-106	1080848	1081808	f	MAKGKIFQTMGREIGVFVALIAVMVVFSAIDEHYFTMANLIDIVDQSTINGLIAIGMTFVIVTGGIDLSVGSVMAIVIVLVGRLLTEQGMDPISATIVGIILGFALGSFNGFLITRLKLQPFIATLGTMSVYRGFAYIITSGWPVLNIPQEFRTMLDGDFFSIFRISILILLIFAFITHILIKSTRFGNYVYAIGSNEEATRLSGVSVDFNKLMTYGLCGVGAALAGMVMLARLGTGEPAAGQGYELNAIAAAAIGGTSLAGGKGTIIGTLLGAFLLSALKVGLVVVGVDAFWQYIATGGIIVVAAYFEVLQNKIKGTH
DeoR family transcriptional regulator, fructose operon transcriptional repressor	K03436	1.8e-72	1082741	1083569	f	MKQKKIVIQQGVWYNGNQFCLQHANKVGDGELIPYVRKQKIIAALEKTELLYVEQLAELLGISISTVRRDVRRLAEEGMISALRGGAVKLKRGAYDTPLETKQLLNSDRKQRIARYAASLVATGDVIYLDSGTSVLYMAKYLRKKKITVVTSNTKAVDELLDSAATLITLGGEINKQLGSVVGSAAEMMLRSMYFDKAFLGASGYSLLGGVSTPDAREAMKKTIVHERSKDAYVLADASKAGMTSFCKAFDLSDAVLITDEENDCLKDCKQYFVV
homocysteine S-methyltransferase [EC:2.1.1.10]	K00547	2.1e-123	1104863	1105793	r	MNPIEKRLREKRVLILDGAFASELERRGLCLADELWSARALLDHPELVRAVHLDYLRAGAEIITTASYQATLEGFCRKGAAREKAAELIRRSVRLAREAAALYQSENPAAAPPLIAASLGPYGACLADGSEYRGGYGLTKEELRLFHRERLRLLAEAHPDIIAFETLPSLLEAEALVEELRTHPQLSCWLSFSCRDGRRISDGTPLALCAARLAAAPQVAALGVNCTAPEFITPLIRQIRQETKKPVIVYPNSGETYDTESGRWHGARLPLAVCAAAWQEAGACIIGGCCRTRPEDIAALAAWAKNLNA
L-lactate dehydrogenase [EC:1.1.1.27]	K00016	8e-91	1253819	1254779	r	MLKPLKLAIIGLGHVGSAVLARAIPCQIASEIACIDIRKEVAHGEALDAVHALPCSYTPSIHVYSGGFEECRDADVIICAAGPSIQPGEGNDRLVLAEKNIAVIRDVMGEVTKYTHEAVFIMITNPLDITTYVAATEFGYPAGRLFGTGTTLETLRFKSILGQHYHVDATDVQGYMLGEHGNSAFPAWSSVGIGGMPLKDLDSLFEHEGALDKEAVAKNVVNTAYDVLTSKGWTNTGIAMGACRLAKAVVTDEHAVLPVSMPLNGEYGLQDVALSLPSIIGKTGVTRRLPLHLPDDELALLKKSAASIQEVLRANGLIH
cellobiose PTS system EIIA component [EC:2.7.1.196 2.7.1.205]	K02759	1e-32	1256634	1256973	r	MEDTELIAFRIISAVGAAKSAYIEAIAAAKHGSFDRAVRRIEEGDESFLDGHKAHGELLTKESAGSAAPLTLLLAHAEDQLMSAEGFKTVALEFIEVYRRIEALEEANRNQD
Rrf2 family transcriptional regulator, repressor of oqxAB	K19587	2.9e-25	1258769	1259234	r	MQLSSRFTIAVHMLSGFAFFEGQRSITSEFLAGSIHVHPVVVRRLLLMLKTAGIIEVRRGRGGSHLARSPEEITLYDIYRATELLDDGKLFHFHEHPNPACPVGRNIHRALDGHLAAVQEAMEEKLRSIRLSDIIAELRSAACTESTEQNEKQS
ribose transport system ATP-binding protein [EC:7.5.2.7]	K10441	2.2e-214	1325525	1327037	f	MEKKPILKIHHLSKTYPGVKALDDINFTIYEGETHAICGENGAGKSTFIKMLAGADTPTQGIIEFDGRKYEHLTPQESMALGISVIYQEFSLIPYLSVAENIFFGREATNGVLLDKNEMNRRSRELCQSMGIQLDIQERVCDLGVAYQQIVEIMKAVSRNARLLIMDEPTAPLTLKETEIFFRIVRRLQQKGVTIIFISHRLEEVFELCRRVTVFCDGKYITTRDIGELNKKQLISYMVGRELANDFPASRNPVGSVLLKAEGLTNRKVKDVSFELHQGEILGFGGLVGAGRTEIARIIFGADSCQKGKMTLKGRDYMPRSPEDALRSGIGLIPEDRKRQGIVAGLSVRENVIYSVLKQCSSRFIHYVNHTKETDWVQKYIQDLNIKTPDMEQLVQNLS…
D-lyxose ketol-isomerase [EC:5.3.1.15]	K09988	5.4e-72	1328017	1328716	f	MKRSEINDIIDYTVEAAGKLAFPLPPFAFYNRERWEMLPADERELIDNMLGWDITDFGCGDFSKIGLTIFTFRNGNFHDKITYPKPYCEKLLFVRDGQILPFHFHWQKIEDIINRGGGDLRLKLFNADEKEDFADTDVLVSIDGRKMKVPAGGEVVLHPGQSITLKPYQYHQWQGVPGTGDIALFEVSSTNDDRVDNRFHEAGSRLPEIEEDVPAKYLLFKDYERYASIRQS
two-component system, sensor histidine kinase YesM [EC:2.7.13.3]	K07718	4.7e-111	1328817	1330656	f	MGRDPVKRLFFSPIKFSLKYLFCYAFVLLFIFPVACIQIVSYLSNIQIVNHIMQDAANRHLYQMQQNLQIALSSYDYMLYQLYTDKKLMHWLEADEERADAARARLEITQLLRTAIHGQSYVQVITIVTEDGQVFLFDRLKGSQEKHNWLNDSSMPLSYIYQQVVEHRRTYAFSTTSGKDFSGQIYHYFHIAHAIRGGKNGAPVGIVILSLDADVLNKECNADLAYPLQQEQRSFCFILDRSDNIVSFPDPALIGHNIPCTERQNLAEACRTFLYTNGVFRENGLDVQILHDDRFGWNLVRVSDEHDLISYIDRQYQIAVLGMLLVAILLGSMVFFLNRKVIHSLNQLLQDMRFSDDDVLVMPLRQRSFIREIDGLHAKFYHMLHKINALIERIKIMTL…
two-component system, response regulator YesN	K07720	2.9e-76	1330652	1331372	f	MKIVVVEDEIRSREGLIHLLEKLDPRYEVAGWAENGEEGLKLIRKHDPNLVITDIRMPVLDGIGMLQEMKREKCRAKIILLSAFAEFSYAQQAISLGVDEYLLKPITVNGLMDALDKVSSKMEDEEGALKQAPTSRLVQQALKLIDSSEGIVLPLKGISQKLKVTPEYLSAQFYRETGSHFSQYVKMKRLERAKRLLRNTRVTIADIAVRCGYQDARYFSRMFKRCTGMLPVEYRRRES
L-ribulose-5-phosphate 4-epimerase [EC:5.1.3.4]	K03077	4.8e-101	1333048	1333762	f	MLEELKQEIYEANMLLPKLGIVIFTWGNVSGIDREKELFVIKPSGVPYEKLRPEDMVVVDMEGNVIEGELNPSSDTPTHRILYREFPDIGAVVHTHSFWAVSFAQAGIGVEAMGTTHADTFYGRVPVTEALTKEEIENDYEENTGKAIVCTFRKQKIDPLAVPAVLVRQHGPFAWGKTASQAVETAKILDVVAEMNYHTLQLAHDSRPVPQYLLNKHYSRKHGANAYYGQNNRKSLQ
TRAP-type transport system periplasmic protein	K21395	3.3e-109	1457103	1458096	f	MKKVLTGILVLLFTGCMLVGCGGNKAADGQVELKLGHIQSESDLWQKGAEKFKEEVEKKSNGKMKVTIYPNSTLGGDRDLAEGMQMGTVDFALIAGVLGNFDKSISLLELPYLFDNHEQYDAVVNGEIGKKISENVLKSSGIRILNWWDRGPRQVTSNKPINTLDDIQGLKIRVPEIPAMVETWRAMGASPTPMAWSEVYTSLQQNVIDAQENPVPFIYGGRIQEVQKYLALTEHKYEYVTLAMSDKKWQQLTPEQQKIIQDAAQVATEYENKLVVEQTGRMLKEMEDGGLQVTKPDKAAFAAKAKAAHEAYAKTVDLELYHEILQAIGR
TRAP-type transport system small permease protein	K21394	1.3e-39	1458173	1458653	f	MKKLDTILGRALYWLIAGLMFAMAMLIFAQVLARYAFGNSLTWSEEIGRYIFVWMSFLGMATAIREKAHVALDILLQHLTGVSKKAVVLFNGLLLLVLSGALVASGFYLVQYGMLQNSSAVRLPMHFVYCVIPFSGALMFYYTIRETAEAWKNAGGEKV
C4-dicarboxylate transporter, DctM subunit	K11690	5.1e-147	1458649	1459915	f	MIGAILFGSFALFLILGIPIAFVLALASLGAIGFAEYPISIFAQRLFAALDSFPLMAIPLFMLAGTLMSQGGITRTIIDFALAFVGNIRGSLAHVVAISGIIMGGISGSGVADTAALGTVMVPEMKKRSYDVEFSAAMVAAAGSIGLIIPPSIAIIIYGVTTQTSIGDLFLAAVVPGVLIGMGFLVYSVYYAHKHGYPKEGGSSFSDKVERFRNAVWALVMPVLIIFGIRGGIFTATEGGAVISVYALFIGMFVYREIKVQDLPGICYKAAVNTAAISSIIAATSLFSWLLSSEQIPQAITTALIGITDNKILLLLIINVLLLFCGMFLDSSPAIMLLAPILAPVAVSLEMSLVQFGLIMVINLTIGLLTPPVGTALYVSSNVSKVPLGRLSMRMMPFW…
3-dehydrotetronate 4-kinase [EC:2.7.1.217]	K21948	6.3e-150	1459979	1461236	f	MGTELLLGCIGDDFTGSSDAASFLAEAGLKTILVNGETGRLPKMDAEALVVALKTRSAPKKEAVKESLAALRALQKRGAKHIYVKYCSTFDSTREGNIGPILDAFMEEMNVPYTILCPALPVNGRIVENGVLFVNGTPLAESSMKNHPLNPMWASRVQDLMHPQSVYPCMEIPHKRLDEATVEEIRGEIEDFKKNHPHFYVIPDYINQEHARKIARIFSSLSLLSGGSGLLTELAEQYKDGSYPTKLLQDKTEGGGIVFAGSCSEATLRQIEVFQQAGGKSFKIDPKALRQGAHHLEEVWLWAKARLDQEILLYSSDTPENIRVHQEAAVAELLEKAFAQLAEKARHAGVKRFVVAGGETSGAVVQRLGFHAFVIGKSVAPGVPIMIPTDAADMRVVLK…
3-dehydro-4-phosphotetronate decarboxylase [EC:4.1.1.104]	K22130	8.3e-61	1461239	1461848	f	MNEGLQQKFTDAIWVAKSLFERNKTSGSSANMSFRHEGKIFITASGTCFGRLTQDDFACIDSEGHWLGKREPSKEFPLHRMLFQKSETIQCVIHTHSTYSVLWSCLDYENLADIVPDYTPYLKMKVGRIGCIPYAAPGSQELFELFRERIHESDGYILKNHGPILGGKSILDAFYGLEELEESTRIAWLLREEKYYAEKRNS
N-acetylneuraminate synthase [EC:2.5.1.56]	K01654	1.4e-115	1565901	1566741	f	MKNGTKKVFFIAEIGINHNGDMKLAKELIDVSVDAGCDAVKFQKRTVDKVYTAEYLAEPRESPWGTTQREQKEGLEFGLEEYREIDRYCKEKGIEWFASVWDLDSQFFLRQFDLKYNKVASAMLGNMELLEEMAKEGRYTYISTGMSTWEEVDAAIEVFRRHACPFEVLHCNSTYPMAVEDANLLLIPELRARYDAPVGFSSHETGYVATLGAVALGATSIERHITLDTGMYGSDQKASIEPGPLKQLVADIRAMESALGTGKKTLSPAEMAVRKKLRG
tRNA1Val (adenine37-N6)-methyltransferase [EC:2.1.1.223]	K15460	9.5e-51	1642162	1642879	f	MTEPASLAAWQAALREGERLDDLEYEGRRIIQHMEEARFSLDAVLLARFVQPKQGERILELGTGTGVISLLLAREGLEIEAVELAPRMAELAARNVRLNGLASLVHVVAGDYRKPDELYAPASFSLVVCNPPWYPLGRGKIGRGAAARHEVTATLAETAAAARHALPCGGRLALVFLPSRLDELFAVLKENDMAPRRMQFFLPRLVAAPSFVLVEARVGAAAGAVSILPPLLGTTDEG
large subunit ribosomal protein L36	K02919	1.2e-19	1895693	1895807	f	MKVKPSVKRICEKCKIIKRKGRVMVICENPKHKQRQG
histidine phosphotransfer protein HptB	K20976	2.2e-17	2125559	2125958	f	MDRAWKENPEEERGFAMKEEAYRAAGIDYAQGLERFMGNAELYQQFLSQFLYDGSFEEFWAGMEMGDLQMAEKAIHTLKGTAGNLSMIRLFELSDEIVEALREGKTAEEIRTLIYETREVYEKICDAIRQNA
NAD+ diphosphatase [EC:3.6.1.22]	K03426	1.1e-58	2262416	2263265	r	MIQDIFPSQFSNAYDANLHPEAESVTFYFQDNKLLVRLVNGRIYFPYWKEFVKKPRYQYLFSINDTTFFLAEEGNLPIPRGYSYYPLRDLRKENRGASHKMFAAFTAQHLRNWYLQNRFCGSCGSVTIHDIKERALRCQACGRVIYPRINPAVIVGVRNGNKILLTKYAHLRCIPYYALIAGFCEIGETIEETARREVMEEVGLQIKNLSYYKSQPWGIADDLLMGFFCDLDGADTIRIDKNELVRAEWVNRENICPQADDFSLTNEMMMCFKAGKDRECRL
2,3-bisphosphoglycerate-dependent phosphoglycerate mutase [EC:5.4.2.11]	K15634	3.4e-68	2391582	2392203	r	MTKIYLVRHGQTEWNVGGRFQGHSDVELAETGIRQAECLAEHFPAEKIDAIYSSDLQRAVSTAEFLAERFGCEVQKTENLREMNFGAWEGLTFEQIVEKWPEAGEQIFSAPDELKPPGGETFQDVEERAARTLEKITSEHEGQRIILVAHGAFLRTILTYALHMPLRYVWRLRQGNTAVSRLTHGGHHFTVDYVNSIAHLEHLKGA
threonine-phosphate decarboxylase [EC:4.1.1.81]	K04720	2.5e-102	2392199	2393066	r	MLGNGAAELFYCFFYTVRPRRVLLPVPSFSEYERAARAAGAEVRYLPLLQSQGFSFASEAAEEQLPNADVVVLCSPNNPTGRLLDRKELCAFLELSEEHGVWVIMDESFLDFREDREKYTVRHLTKKYPHLFVVQSMTKFFALPGLRLGFGVAVPELCRSLEAGKDVWNVNSLAQAAGIAALADLEYQEAARRFVCGEKEFLAAELAKLSGIEVFAPSVNFIFFRLRHGNDFLQRLLAALRQRGILLRDCSNYPGLSGAYLRTAVRCREENERLLSAMQAIWKELDAI
tartrate dehydrogenase/decarboxylase / D-malate dehydrogenase [EC:1.1.1.93 4.1.1.73 1.1.1.83]	K07246	1.1e-172	2444836	2445907	r	MKQYHVAVIAGDGIGPEVLTEGRKVLRAVAQLAGTFSVSFTEFPWGCEYYLKTGCMMEEDGMEKLKGFDAIYLGAVGYPDVPDHVSLGGLLLKIRRGFDEYINLRPVHLLEGAPCPLKDVAREDIDMIVVRENSEGEYANVGARLYQGTPEEIALQTGVFSRRGTERVIRYAYDLARREKKTLTSISKGNALGYSMVFWDEIFREVGEDYPDVETHSYLVDAASMFFVKDPKRFEVVVTSNLFGDILTDLGAAIAGGMGLAAGANLNPERRFPSMFEPIHGSAPDIAGQGLANPLAAIWSISQMLDFWEERVWAKKILCAMERLLVEKNTLTPDLGGTARTTDVGDAVVRLLEESV
MFS transporter, FSR family, fosmidomycin resistance protein	K08223	7.2e-89	2516165	2517362	f	MSGTNSRLPVFLLSAGHFFNDFYCNFLPVLLPVIMPRLGLSLTMSGLLVMVLSITSNLLQPVFGFFMDKHNLNRLLLPVIPFGSFCICSIGYVGSAPVLFCLIALTGLSISAFHPLGSALVTRVSPPEKLGSSMSYYIAGGNVGFALAPLIIVAFIGTWPMEQLPWLITPSLLLSLLFYAKGLTGYSTIQKATPGQSPPLLSVLRSRSVLGLNLAMGLRGWAHFSASVFLPLLLIESGCSQLVSGLILTLFLAGCAVGGLVGGYLGDRFSHKKIIVYSLLLGIFPTAYFYCHPGAAPLSLAALFLAGACLLAPQPSSIVWAQKLMPDNAAMASGMMMGFCFGIGSIGNVLTATLAEQIGLSLAMLLTALPVAGSAFVAALTKFPEQAGAASKISSEAN

## Sheet: COGs only found in S. sputigena
Supplemental Table 1B: Unique COGs identified in all S. sputigena strains. Unique gene clusters discussed in the text are highlighted RED
Annotation Label	KOfam Accession	Statistical Strength (E-value)	Nucleotide Location Start	Nucleotide Location Stop	Strand	Amino Acid Sequence of Protein Hit
polysaccharide biosynthesis/export protein	K01991	4.7e-37	32191	33025	f	MKKRSMLAAAVVLALSSSAAFSAPSAQDAAVEAASAGSVAREASSVQSHAQNAARAQEKATKKQAPMQNYVEAPEEFEIASLRRAETTPNYRLFKGDTFNVLVIGFPDGIGVNNITVGIDGYVQLPYVGSVKMEGMTLDEAKEVLMESLGEYLRIPDMSLLITSYGPRKVYVMGNVASPGIHDLSIDRMNAYAALASAGGWTDRARSTRIQVIRVRDNVMYYRTLNMKDYTKKHDLTQNVVLEDGDIVYVPASNGIKFTEDVLPYVNAWALYRSLTK
protein tyrosine kinase modulator	K25590	1.7e-76	33050	34388	f	MEQNEGMIDLSKLFQIMGARWKAMVTLVLICTLAALVLAFVLPKQYESTTLVQTRNAGKVDASGAAAAMAILGVGGGTSSPTMNYIELMKTRTVLDPIIDSMDFDDDKKPDAKSFAKQRLDVRNTKGTNLIEVAARGKTPEEAQRISQSVVDNFLLMQTDMNQETQSLLVKFLEKRIAESKQESEEAEERLAKFSKEHKIYSPDDQVKAAIEQLAVFDKAIGEVEVAQKSAQAELDTAEAKLVEQKMESKAYRVSDNAIVQKIRDQIVAKQVEIVGLEERYTEKHPSVQQARNELRQLQGSLDAEVVASVDSNAATLNPAHSEVLKKQALAAVNLAVAEAGERKLKEQREKKESEIGKLPDDVLEYMRLEREVKIKSEVYLNLVKQSEQSKIQEAMESM…
8-amino-7-oxononanoate synthase [EC:2.3.1.47]	K00652	5.1e-163	136376	138293	f	MALYSLKMRAEKNAGKREHVSGAEKILSEEELPEHLAALLSRALHHAKGKADFVNFKVEAIAPEAVEHLPALPVSTVEVETPAEGRRVIIDALENLGLKNGEAILAKFSETYGMRGAMLLDADTLERLEPDAERGLRATYMDAERAAKGASDCKNHFAEAVVLATKVVHAPHIVAEICVSDDPDYVTGYVAAQSFGYRRITKLKEAGSPDGGRIFLYRGSRDGVADTIRYLEKQCVLVRGVPDSPAGNVRPQGMEEMLAEELAAKKARHLCREMHEIDSAQAAHVTVGGAEKLLLASNNYLGLVDHPRLKRAAQEAVERYGCGSGGSRLTTGTLPLHTKLEEELAAFKGTEAALLFDTGYMANVGILSALGQKGAVFFSDELNHASIIDGCRLSRAKTV…
hyaluronan synthase [EC:2.4.1.212]	K00752	5.1e-120	202779	204708	f	MANEGYASADGAGKDMDAAERGARVNRATGAAQEDEVLYTVKEDRRLLSHVPDATGHRSNRSRRGASAAMESDDYVLYEQDAKNGQRYLVDYPVKIEGAAGTLAARAVDISTTGILVRLEKDACGADLSGEVKLTFEIEPGTMPEGYEMKVKKLPATVVRSFGQEEKLYGIEFKKSLAQYAAARRQGYMFTLAIFFLAVITLIIVLMRAESVIYFKFNRWLYLYSIIAATFLLTRYLFAMFYRPVPIDPDYTPGVTIIIPCFDEEEWIQRTIHSCINQDYPVDKLEVIVVDDCSNDRSAERVQEMIAELKAADTSDNAYSVADRIRFLQQPQNLGKRDAMARGAREAKHELLVFVDSDSFLDPFAIRNIVQPFRDEEMGGVSGRTDVANTYTNALTKMQ…
dethiobiotin synthetase [EC:6.3.3.3]	K01935	1.5e-57	221833	222517	f	MGKALFITGTGTDIGKTYVTGLIVKRLKEAGVRTGYYKAALSGAETSADGSLLPGDALHVARTAALAEDEAIVSYIYRDAVSPHLAARIENRPIDFGKVERDFRAAKERFDYLTVEGSGGIICPLRWDEHEHVVLDDLAVRLGLSALVVADAGLGTINAAVLTAEHLKMRAIPLKGFIFNNWQAGDVMQEDNKKMVEEMTGAPVVACVAKGAEELPLAAAALAALYD
adenosylmethionine---8-amino-7-oxononanoate aminotransferase [EC:2.6.1.62]	K00833	4.8e-167	222547	223894	f	MPTIEERDLRHIWHPCAQMKDYEELLPMVIDHAKGAWLYDVHGKAYLDIVSSWWANLLGHANEKINARIKAQLDRLEHVIFANFSHRPAIELAERLAALVPAGLTKFHFNDNGSSAVEAALKMAFQYCQQTGRTKKTRFLCLSEGYHGETIGALSVGSMDLFAEMYKPMMMDNIHVEAPDCYRCPFQKTRETCSCECFSYAEKAFSEHAEECAAMIVEPLLQGSAGMRIYPELYLKKLRALCDEHDVLLIADEIATGFGRTGRLFATERAGITSDIMCLSKGLTGGYMPMSITVVKEKIYDAFYADWSEGKAFMHSHTYAGNPLGCAAALAVLDILDEENVLEKAEETALWLTARMEEVFGAHRNVGEIRHIGLIHAAELVEDKREKRPFDASRRLGYA…
mycoredoxin [EC:1.20.4.3]	K18917	1.3e-17	256451	256682	f	MVKVYSITQCPWCDKVKKYLKSKNIAYEEHNIEEDEAARKECEAISGDLIVPVTTVNGKDFVVSFDKAKLDAILGI
antitoxin StbD	K18923	5.7e-17	341115	341463	r	MIRKGWFIMPQIRPLPPTIPITAFNRGQAGKIFSNVKQIGMTVVMKNNEPECVLLSPADYNALVERLEDADLLHLASERLKDFDSKEQAAIPFEEVCKRNGIDLPSLDFESVEIE
aspartate 1-decarboxylase [EC:4.1.1.11]	K01579	8.1e-65	433388	433772	r	MLLNLMKSKIHCATVTEANLAYMGSITIDEALMEAAHILPHERVQVVNNNNGARLETYVIKGARGSGVVCLNGAAARCVQPGDIVIIMSYAMMTEEEARAHTPIVVMLDERNQQREVRGAEEHGTIA
pantoate--beta-alanine ligase [EC:6.3.2.1]	K01918	4.7e-128	433762	434623	r	MKILTTPKELQSYAQSVKNAKETIALVPTMGALHAGHLSLVEAARKSTDRVIVSIFVNPVQFGPNEDFAAYPRTFEADVEKLDAAGVDAVFHPAPEAMYPAGYATYVEVTGTLTEKLCGAKRPGHFRGVATVVLKLLLLSHADRAFFGQKDAQQVAVLRRMAADLGVTAEIVMAPIVREASGLALSSRNTYLSPDERTAALVLSRSLREARDVYETGEKRTKVLKEITAVELSKEPLAKIDYVELYSFPELEEIERIHAPALLAVAVYIGKTRLIDNIILGEETCC
bile acid:Na+ symporter, BASS family	K03453	3.3e-110	434644	435610	r	MGGIHLQNIGRFIVKNMVWLVVLVGAAGAVFPASLSWIAPQVPLLLGIVMFGMGMTIEFKDFRHLVHHPWDVGIGVLAQFTIMPLVAYLLTQAFSLPPALAVGVILVGTCPGGTASNVITYLAKGDVALSVTMTMATTLLAPFVTPFLTLLLAGEEIAVNAPAMMLSIAEMVLLPVLLGAALNHFFRRRVAYALMVLPLISALLVALLVGVVVSMSAPRLAEVGTLVALAVVLHNGFGLALGYALAGLLGLSAPKRRAIGIEVGMQNSGMAASLALLYFNPAAAIPAALFSVWHNISGSLAANWFTRHDANESKISADVSL
poly(glycerol-phosphate) alpha-glucosyltransferase [EC:2.4.1.52]	K00712	5.3e-52	444909	446085	f	MRLLLANFSKMVGDTGGAAKVHCSFANEMKRRGHDVAMVFCDDKIGKPFFPVDDGIELCNLQHYEDTDVVFPKYLKVKRELVRAFSTRRGRAVNNGFVKTYLLAPTKRVLESFKPDIVICWQTLASKIFLCDLETKIPVITMSHGDPEDIFHTYPQEEIPALGKSTACQVLLPSFVEAIKKRFPNMKTVTIGNVVPQYEEAADLGCEKEQYKIIFIGRLVKNHKRPHLLIEAFARLADDFPDWIVEIWGGGAKKSYQKSLETLIQRAGLEQRVFLKGTTHDVASVLQKGDLFVCPSAYEGFSLALTEAMSMGLPAIGYKDSISVNELIQDGITGFLAEDGVDGMVQSMKMLMANQDLRVRMGMAARESMRQYEASVIWDEWESLLDECRKY
probable pyridine nucleotide-disulfide oxidoreductase	K21739	6.7e-202	477982	479350	f	MQETKEYQNLILGFGKAGKTLAGLLAKRGESVALVERSKERYGGTCINVACIPSKSLEYSARLSAAAGGDFAARAARYRAAIAEKRRLTAMLRQKNYEKVTATGAEVIDGEASFLDAHTVRIVTETGERIVRAGRIFINTGAAPFVPPIPGLKESVHVYTSEGMMELDELPEKLVIIGGGYIGLEFASYYANFGSDVTVVQDAAEFIPREDKEIAACVEKVLEERGISIVKSAKVLGVKDEDGGAVLTVEAAGSERRLAADAVLVATGRRPELAALQLEKAGVKLSDRGAVAVDEKLRTTAEHIWAMGDVAGSLQFTYISLDDFRIVKDTLFGKGERTTKNRGVVPYSVFIDPPLSRVGMTEEEARAAGFEVAVRKLAVAAIPKAQVLRKPAGLLKAVI…
4-hydroxy 2-oxovalerate aldolase [EC:4.1.3.39]	K01666	1.7e-84	609333	610950	f	MGERLLLDCTLRDGGYVNNWEFGYDRIVEIFERLVSSGVEFIEVGFLDEKSSFDRGRTVLPDTASVSRMFEGVSKGDALVLGMIDYGTCSIERLEPCEETFLDGIRVIFKESKMEAALKFCAEVKKLGYKVFAQMVSVTTYTDEKLAEYAKLVNEVMPYATSMVDTYGLLDEEHLCHIYGILDANLDPQIRVGYHAHNNFQLGYANAKHFLSLDSERGLLADGTLYGMGKSAGNAPLELLMMFRNKKQGARYDVNQVLEAIDNVILDIYQKQYWGYNLFFYIASSMHCHPNYVKNLMNKRTLSVKQIRDILSSLEVSKSLLYDEAYIEKLYREYQSIECDDSATLRLLTEKLSNRPLLILGPGRSMEKERSKVDKFIADKKPIVISVNYAPEDIEVTGI…
cell filamentation protein, protein adenylyltransferase [EC:2.7.7.108]	K04095	9.7e-43	693031	693844	f	MGSLEKKVELFCEVFPKLSDFEKEDWEENFLVEFTHDSTSIEGNTLTLIETKMILADKIVPTETTLRELDEVRGHAEAWQFVKDCVKRHVPLTEGIIKDIHERVVPARGIGGIYRNIPVHIRGARHVPPNPRKVWEAMKDFAYRMEHDDFADPLEKAAWLHAEFVRMHPFQDGNGRTARLLMNYHLLAQGFPPTSIKLKNRGAYFAALEEYSVGGRLTSFLQLLQQNMERELEAFFTMYSLHMDVPELQRKRPELAALAMSYREQETAKY
transposase, IS30 family	K07482	7.8e-116	709473	710463	r	MCHYHHLTLVEREKIMFFHAQDNSVSAIAKKLGRNKATISRELRRNTKNGFYQPATAQRQYETRRKLCHPHKRLEDASLYAYVREKFLNQQWSPEQIAGRLALEYHRPIISYNTIYRAIYAGQFDDPNKSHGNRGVIRKLRHRGKSRHRKGYVENRGKIAISNDIANRPAGAQNRSRRGHWEGDTVAGKTGKACLVTLVDRKTRFLVGGKSSAKRAADVNEVMLIALEGHPVKSITPDRGKEFAKHAEVTEALEGVKFYFPPPHHPWERGANENTNGLLREYFPKGQDITDIPDAYIQEMFDKLNRRPRKCLGYRTPYEVYYSETLHLT
putative DNA-invertase from lambdoid prophage Rac	K14060	2.2e-46	739486	740101	f	MTVWGYARVSTKGQKAHGNSLEEQEQRLRENGASSVTVEQFSGASMERPKLQGLLGRMEAGDVLIVTKLDRLARNVEEGIHLIRSLIDRGVKVNVLNVGLLDQTPMGKFFITTLLAVAELERSMILERMQEGKAIARTKQGFREGRPPIDRARKEHALALLREGRSYKDVAAVTNLSVSTLSRYVRENGGFLRRKNKCKEDSGR
5-methylcytosine-specific restriction enzyme A [EC:3.1.21.-]	K07451	5.8e-09	791935	793060	f	MKIMPERIKIKDIFEGYEDKGDDGVFAYAGRLAVRPPYQREFVYDNEQAEAVIQTVLKGFPLNVIYWVKVGSDAYEILDGQQRTLSVMQYLKHQFSIGIDGKKYYWDSLPDDKYNAIMDYELMVYICEGEESEKLEWFKVVNIAGAKLTDQELRNSVYTGEWLSDAKRYFSKRTCPAKALSGKYITGDPNRQELLEKVLKGICEYEGIKEVTEYMAQHKADADANKLWQYFQDVIHWAEKIFPKYFPDMKGLDWCHLYNKYHSRTYNSSVMAAETKRLHEDEDVQKSKGIYEFLLCRDTDPFAGRLLNLRAFDKRDKQAAYSKQDGICPVCKEHFDFDEMEGDHIMPWSKGGHTQPDNCQMLCKSCNGKKTDKY
UDP-N-acetylglucosamine kinase [EC:2.7.1.176]	K16214	6.8e-35	1145869	1146460	f	MTVEFSGAVTECVRQMLSDQKYNLILEGTFRTLETPWRITEELKFKGYTAELHAIAVPKDISYVGTLDRYFVGKTKGTGRAVDKRHHDLVAEKLPVHLKALAKSGMFRSMHLHTREREIFSTEHDVEAFMEQFQREVERRLDFAQGNRLAKRIDFVDQALAEEERRGLAAIAETPIAEIRRELQAIKKSRNIGMER
drug/metabolite transporter, DME family	K03298	2.2e-45	1326420	1327302	f	MNPSKKGVALVALGALLWGGSGVAAQFLLQQKGFSTEWLVMMRMTLAGILLLLLDAAKNRESIFSVWRNRTAAKRLLFFSLFGMLGVQYTYFSSIEHGNAAAASVLQYLMPIIVVLWLTLKSRSLPSLRESGCVLLAFVGTFLILTRGSLSTLAIPPIALFWGVASAFCAAIYTIQPKWLLDNFRSPLIIGWAMLLGGFLLMPFRAPWNFAGVLDAASVAVFIYVVLFGTVIAFWSYLESLKYIQPSTIGILSSIEPLSAVLLSTALLAVPFGLTESVGVVLILFSIALLNKR
nitrogenase iron protein NifH	K02588	4.6e-128	1359471	1360284	r	MKKIAFYGKGGIGKSTTAANVSAAFSRGGKKVCQIGCDPKNDSTRLLLGRIAPLTVLDAERSKKGAALSLAEIAHEGWNGVRCIEAGGPEPGVGCAGRGIIVALERLKALHAFDDVDVAIYDVLGDVVCGGFAVPIREGYAEEIYIVSSGELMSLYAANNIAKGVRRFAARGVVKLGGIIGNGRDVTREKELLEAFAARLGTKLIAYIPRSVAVHEAEIHRQTLIAYAPDSAQAKVYEELAAAIEGNKNLVIPKPMAFEELEDLVESYGN
cobaltochelatase CobN [EC:6.6.1.2]	K02230	0	1361304	1364997	r	MKIAVYTNIQRVFALVHRVQEACVSAVPSLAMAVRLADGMDSWREAQEKADVTLFLWMGTGLDNPFLQQASRTLQKSRAPHLILVDNAEHDKVSYGFSAEEIALAWQYFRYDGEENMKNFLLHLAKKFGLSAEPEPPRTLPWHGIYHPDWHGDCQDIEGYRAAHCRDGRRTIGVIFYRSEWIAGDFTYHTALIRAIEAQGLNAVAVFSNSYRDERVESPTLFDAMKRYFCCEGETVVDAIITTMKFSIKAGGTRIEDLYALGVPLLEAYTVLAPKEEWERSPAGLDPMEVSFSVCMPEFDGVLHAVPIAAKVLDETGTPRYAPLEERMERLARKAKKWANLRHKANEEKKIAIVFHNYPPTNANIGSAAGLDSPESVRRLLARMREAGYRVDFVPESSQ…
adenosylcobinamide hydrolase [EC:3.5.1.90]	K08260	9.4e-71	1365024	1366155	r	MEGQEQMELARLTTGDVAYHYDKSIVLVFSGRRKVLSTSLYNGGYHEDFEAVFNRDMTQGSGMPCESFAPTYVESMKIVAERLGLAPELTSGMGTAAHMENASIVSRSYKELTVTAIVTGGVETNGGRVGDPASYYKTAEKKCGTINIMLVIDADLPPGILARALVTCTEAKTAALQELMAPSRYSTGLATGSGTDQTIVVANSESPLFFEGAGKHSKLGELIGLAVMAAVKEALKRQSGLTPAQQHDLLRRLRRFGVTEEALWQRYKEEAGANALIKAQFIAALEKMTAVPALFPLGVLFIHLYDEHLWGLLEKEETWEAAEKLLKEMAAALRLKTQEGMLMQEDYMESLAMLLVRAVVERAARAVSEETDADDA
magnesium chelatase subunit D [EC:6.6.1.1]	K03404	2.9e-176	1366164	1368111	r	MEYPRYPFTAVVGQEQAKKALLLALVNPRTGGLLISGNRGTAKSVLVRAAAPFTPTGSLVELPLGATDDMVFGSLDVDAALRNGERRLRHGLLHRAAHTLIYMDEVNLLREEVLKSVLESASAGMFSLERDGVSAVEEISCLPVGTMDPAEGVLSPVLLDSFGMFAAMDDVEETEQRTEIARRVLAFERAPKAFCRAYAQQEAELQQKAARAREMLPAVEVSRAILHLAAQYAARALCVGNRAEIYLVEAARALAALAGRIYVMPQDIEEAALFVLAHRMSRKKEQREESSRRQREPQESQAEPQEESEDEADDAPQEERPDDVLTRDATGGESKEQEDDRGESQEKEAQADEEQASPADGDSGGEDRDETHSIEAVMARLSLLRETVCVRKGKSGRRA…
magnesium chelatase subunit I [EC:6.6.1.1]	K03405	6.8e-142	1368121	1369141	r	MMKKTYPFSAIVGQEEMKKALLLNIVMPSLGGVLIKGEKGTAKSTAVRAAAGLLPAMRAVAGCACRCDPAAPEFFCDDCRRKAEAGARMKEESVPMRVVELPVSATEDRVVGTLDIEAAIRHGRKEFEAGILAEANRSILYVDEINLLDDHIVDILLDSAAMGINTVEREGISYAHPARFVLVGTMNPEEGDIRPQLLDRFALSVTVTGEREAKDRIEVVKRRIAYEQHAEGFAASYREQQEALRERIERARALLKSVAVADRMLEKAAHISLALGVDGHRADITLIKAAMANAAFSGRTEVEKEDMKAVSRLVLAHRLRRRPFEEGEVDWSAVDDVLV
cell division protein ZapA	K09888	1.6e-21	1442123	1442375	r	MEKKKVVVEIFGEVYPLKSDEPADYVRQLAKLVDDNMRDVAKKTRSFSGTKIGVLAALQLADEYYKLKKDYDELLALLEEPKG
integrase	K14059	4.3e-70	1518704	1519811	f	MPSKRKDGRYQSSVILENPITGEKVRRYFYAYTLQELEAERRRIMNANISDFLQVETFHRFADEFLAMKRDVDKLEASTLSTYQGFLNRHILPQIPPTMKISDVKPALLKHVLAQIAGDRTRQAVYTLLQSIFRTAKFEQLIENNPMEYIRKPKHKTTTAGIVTPEIYHALLDAIRGSQAEHLFKFAWDTGLRRGEIVALRWSDFDEKAATIRVSKARKRAAEEYEGTTKTAYSARTVTLSPAAVQNLLAWRKTLMAILLRQGVPLTKDSYIFRSLRDETQPITLTAVTHLFADLKKRLQLPANLRFHSFRHTHATLLAEQEISAKKIQVRLGHASASFTMDRYVHNTEQMQEGVTEKVIKCEEKYGR
16S rRNA (guanine966-N2)-methyltransferase [EC:2.1.1.171]	K08316	3.4e-69	1547153	1547726	r	MRIITGTARGCRLKTPKGEATRPTADRIKESLFNILGRRVEAAHVLDLFAGTGALGLEALSRGAASALFVDERTASLIEENAAKTRLLERAEVVCADVLRILTRLGGAGRSFNLIFCDPPYRQGLWEKVLSSVDREGLLAPGGCMIVEHGAEEEALPALENLRCVREERYGKTTRLRFFCVVGEDRGGES
N-acetylcysteine deacetylase [EC:3.5.1.-]	K21613	3.9e-150	1573498	1574650	r	MSAIENIEAYIEEEFQWFHRHPELSYEEVETTKRIRASLERAGIRILKLPLSTGIVAEVGEGEPVVALRADIDALPIEEQTDLPYRSENEGRMHACGHDFHTASVLGAALLLKKREMELKGRVRLFFQPAEEAPGGAKVLMEAGALRDVQAIFGLHASPLLTVGTVGISEGAVTAAVDRFVFRFIGKGTHAAHPQRGIDPIPLAAGFIQAVQTVVARNLHPFSAGLVSVTHVAAGNTWNVIPEEALVEGTTRSMDGEERALIRKRVCALAEGLAQAHGAEVVTDWYEGPPATANDVFWTSFSKRVAEACDLQVVSAPKSLGGEDFAFYQENVPGCFVLVGTGLSAAIHNPSFRVDPAALAPTAHYLAELVQSALKKVGNEICS
acyl-CoA thioesterase YciA [EC:3.1.2.-]	K10806	7.3e-41	1750338	1750872	r	MKHFSMQESRIVISEVMMPSQANPNGNVHGGEIMKLMDSAAYAAARRYARSNVVTARVDELEFHLPIRIGDLVVVTADVVYVGHSSMEIAVHVIVEDLDDGSEPQLGLSAYFTMVALDRNARPKAVPPLELDTEEARVAFEEGKRRYEEHKARKKRKVAVPAGIVKRGQGKSEDNGK
holo-[acyl-carrier protein] synthase [EC:2.7.8.7]	K00997	8.8e-42	1780838	1781237	r	MVLGLGTDIVEIGRMEKAMGKEAFLARVFTQEERSYCDGRGAGRAASYAARWVGKEAVLKAFGTGLRRGTLLDVEIVPDALGAPEVHLSGFFAALAEERGVRHIHLSLSHAREYAVAQCILEGEKHEDRFGR
flagellar brake protein	K21087	1.4e-19	1834283	1834976	r	MTTESMAAECFAPEEVLVLEEKIYFLQEGGKKTRIGILKEMTADRLIVEMRLTDAEYAHGPESGARFHCAMPSEKCTYRFSSVFCASSPLPDHIWYMELPAEVERQQKRDFVRVPVPLPMQVTLSNLYGGKNKAKDTTLVDISGNGVSFVWKEPLEDGMEIEIAIPDLPAVGELKTTAVVMRSLDRTALATPIYHIGAHFAAYLDKRQQNQLVRCIFLLQRKYLERGLGI
colicin import membrane protein	K03646	1.3e-19	1991817	1994244	r	MPLSNLYEVIYLRNFKKKMLALGLSLSLSMGVATAASLPPTLPLSEVYPGMEGTAYTVVDESGEIVPFHVDVVGTYEEGSSTNRIMAKASGPVVERTGGTLQGMSGSPVYVDGALVGALSAGIKGMSLYTFFITPIDEMLPIWDMPDYKAVHLKKEKKEKAADADEPMGEGTGEDVGEGAGEGGTGGAEQAAGKRAKLEKEELPELAEETAEKPDKKPAEKQGKDPEKRKKAEKEKPAAAEAKMEKAEKKPAAAEEKKEKAEKKPAAEQGDSAKAEKKPAGEKKKPAEAEKKPAAESEKPEEARKKPSKAKGNSAEVEKQPAEAMKEPAKETKEPAGASKKPAEKKPIAEEGAKPAAKKHETQAKSALYLAGFGRSGSAYMEEKLSALGFKAGEMPAFG…
MFS transporter, DHA2 family, metal-tetracycline-proton antiporter	K08168	2.3e-63	2212772	2214155	f	MTAQKRIFSAVLLTSFMGPFLGSCINIAIPTIAVEFSCPATDLSWLATAFLLGAVALLLPFGRMADILGRCRIYAIGTAAMAAVSFVAAFSPSASFLIAMRALQGLSLGLVFSSGMALLVAAHPAKQRGRAIGYSAAATYVGLSLGPVIGGLVTQHLDWRLLFVLTSIVILVSSLLVRTIKEDWYGEREGGFDLPGAVFYTAASTLTLYGLSSLAAFPWMRFVLLAGLVFLALFLWQERRASTPLLHLSLFANTVFAMSNLAAFLNYSATYAIGFLLSLYLQLVRGLDASTAGVVLLLQPLMMAILSPIAGALSDKHEPRLVASFGMALTTAGIFFCSLFDAGTPLPLIAAACVIIGIGFGFFSPANNNAIMGAVSKKLYGVASSMVSVMRLSGQAVSM…
pyridoxamine 5'-phosphate oxidase [EC:1.4.3.5]	K00275	1.2e-09	2226048	2226678	r	MMGVQEYLEILRNIRDCAFATVDCTGAPAVRIIDVMLVEEGRLYFCTARGKNFYAELMANPAVAVTGLNKEWQTVRLMGRAERLADGEQKAMIDRIFQENPSMEGVYPGEARYILEAFVIAEGRLEFFDLGKSPICRESSSFGRAEREEKGFRITEDCIGCGTCAAVCPQQCIAEGEPYKIAAAHCLHCGLCFESCPVEAIERLDSEAH
CsoR family transcriptional regulator, copper-sensing transcriptional repressor	K21600	1.5e-28	2387270	2387546	r	MRQCMDMTNLHRRLRKIRGQVEAIDRMVEEDIPCEDLLSQINAAKSALHKCGQIVLEGHIQHCVKDGIAHGDAEKTVEKFTKAVERFANMG
cysteinyl-tRNA synthetase, unknown class [EC:6.1.1.16]	K01884	1.9e-72	2414577	2415600	r	MGKIKKGVAALLLGAAGLFGLQQTPFVADAPKDAAASIAVVPETAMVDLAETLGRYARARKEDFLLVGNGPVGLLEVTEDNSEENVARLVGTLDGILMESVFYDGYEEEGETPERRDAETEEYLAAMLRKPLLAGRSVFTLDYVKGKKIAEVEALGHGAGYISEAGDRLLDVIPARAPQEENAADVTRLKQVKNFLALLNPEHFPTREAYLDALAATNYDLLIVDLYYGDRPLTPAETARLKHKANGGRRLVLSYMSVGEAADYRPYWKKEWDSERPHWLAEPNPEWPGSYKARYWSREWHDILYGREDAYLDRIIAAGFDGAFLDVMDAWQYFKESGRK
polysaccharide biosynthesis protein PelG	K21012	1.1e-126	2417619	2419092	r	MAGVGFELKRLFRARTATGHLKAYSYSAIVTTGPFALLTSMVLLIQTLFQLHGTAQAESAVYLGAVVYSFVFSQLLSCGFTIVLTRYLADCITVQHYRDVTPSLFGMSAILLVLGAAASALFFWDKPLAFELKLLSYLFFSELLLVWTASVYLTAVKRFKYLILGYLAGVLLSVALAALLLELAWLSPAAAALFAMDVGMGALVLFFFLYVTSRFGLPKDGMIFAFLPYLGRHGRLFIGAFGYTLGLFLPNILIWQGSWGVLIEDTFLYAPRYDVVVFYALLSILPLTTMFVVKVETHFYERYAQYFTSITHGGNLQMIEDARKDLLYVMWFELRQAFEFQFVFTLVFLAFGNYVLSFAGLDYNSVNMFNVMLFAAFFAGALQVLMIMLEYFDFQSGVW…
polysaccharide biosynthesis protein PelF	K21011	9.4e-152	2419072	2420515	r	MRICLLAEGSYPYVVGGVSSWIQMLMEGLPEHEFVVYTIGAEMKDRGKFKFKLPANCVGIEEVFLDEILSLRASDMLEGILTYDDCQALYELVRGERDIPLKRLLEVFAYGRWKSPLAVFMSSDFFDVIVRVYREQYENLPFTDFFWTMRSMLLPLFYLLQQKLPEADVYHSVATGYSGVIGGMAATRYKKPYMITEHGVYSREREAEILKSDWAKADFKGVWIRYFYYLARLSYHSADRLYTLFEHNGKIAADLGCDPEKIEIVPNGVRMERFSSVPELLDHKGPITIGAVVRVVPIKDILTLLRAFAIVKRELPDAHLVVMGGLEEDPDYVAVCHRTVRMLGLEDVTFTGSVPVAEYLPKMDVLVLSSISEGQPLAVLEGFSAHRPYVTTDVGCCRE…
molybdate transport system regulatory protein	K16089	1.6e-139	2526158	2528150	f	MLKRIMKKKGLLLTAAIVAAMTVPAYAAEKKPEDGKAIKTGAVVVTASRTEQEVKETPSSVEVITREDIDKMGAESVRQALQLAIGLDTTETGMVGNQVSIRGAQTNQTLILIDGRRVRSEDTSSTMNAYEFDRINMDDVERIEIVRGAASSLYGSEAIGGVINIIKKRPEKQQTSVTADWTTRRADGGIRYDTGKQGKWNLSTSFKLSDYRERGTNATSNQFGKRYFFNIEGRLDVAKDKWLDVFFDYMKEDLYARELDNQGADYDQVRVATGVKYAGRDKRGDYEAQVYYTRFHKDQERRDRANSNLLGFDDMTFKSLIFDGRRSLQLTNDHLLTFGGEYRKEDYDSTRLTGSGSISRKGITSPFGKNSVRYAALYVQDEWLASPDWLLIPSIRWDY…
serine/threonine-protein kinase HipA [EC:2.7.11.1]	K07154	3.6e-14	2535515	2536439	f	MFDLTHATWRPNRYGGSEKKRTLLFDGKIYMVKFPESPRSKKVFVSYTGNQFSEHIGCQIFQILQIPAQNTFLAKYCEPITNKEKIVVACEDFCQDGSRLLEFSKIGHHDTGSDKTYTTTFEDVYEIIERFDFPVNKLAIKKRFWDMFVVDALIGNVDRHLDNWGLLEDSTGRIEPAPVYDCGSSLAPLTSDEEKAHLLTNDSLLKSNEYNLCSIYRQNGKRVFYHEILKAPPADLHRSILEIVPRIKLAAPRIDALIDATEGMTDISKTYMKKSLAMRLNQMLLPALKKAQERQASEDGESRGFSR
