# Supplementary material for: Genomic and phenotypic insights into the novel species Selenomonas lamontii type strain ATCC 33150, currently described as Selenomonas sputigena
Source: Microbiol Spectr. 2026 Jun 16;14(7):e00341-26. doi: 10.1128/spectrum.00341-26 (PMC13339959; doi:10.1128/spectrum.00341-26)
Supplement: Table S2 — The frequency of identified COGs for each species. [file spectrum.00341-26-s0003.xlsx]

## Sheet: Selenomonas_spp_wScaffolds_KOFa
Supplemental Table 2. The number of genes present for each KOfam protein for Selenomonas isolates
S_artemidis_DSM_19719_scaffold	S_dianae_ATCC43527	S_flueggei_ATCC_43531	S_infelix_ATCC_43532_scaffold	S_noxia_ATCC_43541_scaffold	S_ruminantium_TAM6421	S_sputigena_KCOM1787	S_sputigena_KCOM20461_WGS	S_timonae_Q3039	S_lamontii_33150_WGS	S_sputigena_35185_WGS	KOfam
45	48	40	42	39	67	67	65	56	70	59	uncharacterized protein
15	14	11	14	9	21	17	22	12	17	24	methyl-accepting chemotaxis protein
17	12	3	12	8	3	8	10	12	2	12	iron complex outermembrane recepter protein
5	0	1	0	0	0	1	2	2	0	10	transposase, IS30 family
10	3	3	1	1	26	1	11	9	6	8	putative transposase
9	12	5	6	7	2	8	7	8	4	8	iron complex transport system substrate-binding protein
4	7	7	4	3	4	9	9	7	10	7	DNA-damage-inducible protein J
8	9	4	5	6	3	7	6	8	5	6	iron complex transport system ATP-binding protein [EC:7.2.2.-]
6	6	3	3	5	2	5	4	5	4	6	iron complex transport system permease protein
2	2	2	2	2	0	5	6	2	3	6	cyclic di-GMP phosphodiesterase [EC:3.1.4.-]
10	8	2	8	8	4	6	6	4	2	6	peptide/nickel transport system permease protein
3	0	0	1	0	0	0	0	4	0	6	REP-associated tyrosine transposase
6	7	4	4	4	7	6	7	6	5	5	N-acetylmuramoyl-L-alanine amidase [EC:3.5.1.28]
3	3	3	3	3	5	5	5	3	5	5	trk/ktr system potassium uptake protein
4	4	4	4	4	5	4	4	4	5	4	outer membrane protein
6	4	6	6	6	4	5	5	6	5	4	protein O-GlcNAc transferase [EC:2.4.1.255]
2	4	2	3	1	1	8	10	3	5	4	antitoxin HicB
2	1	0	1	0	17	2	8	14	5	4	transposase
2	3	3	2	3	8	5	5	3	4	4	5-amino-6-(5-phospho-D-ribitylamino)uracil phosphatase [EC:3.1.3.104]
5	4	3	4	4	6	4	4	4	4	4	multidrug resistance protein, MATE family
4	2	4	4	4	2	2	2	4	2	4	branched chain amino acid efflux pump
3	4	4	4	4	1	4	4	4	4	3	putative ABC transport system permease protein
0	4	2	1	0	1	4	5	5	4	3	toxin YoeB [EC:3.1.-.-]
3	3	3	3	3	3	3	3	3	3	3	GTPase [EC:3.6.5.-]
3	3	3	4	3	2	3	3	3	3	3	biopolymer transport protein ExbB
5	4	4	4	4	3	3	3	4	3	3	periplasmic protein TonB
3	3	3	4	3	2	3	3	3	3	3	biopolymer transport protein ExbD
3	3	3	3	3	3	3	3	3	3	3	polyisoprenyl-teichoic acid--peptidoglycan teichoic acid transferase [EC:2.7.8.-]
3	3	3	3	3	2	3	3	3	3	3	cob(I)alamin adenosyltransferase [EC:2.5.1.17]
1	1	1	1	1	1	3	3	1	3	3	exopolyphosphatase / guanosine-5'-triphosphate,3'-diphosphate pyrophosphatase [EC:3.6.1.11 3.6.1.40]
3	3	2	3	2	2	3	3	2	3	3	acetolactate synthase I/II/III large subunit [EC:2.2.1.6]
3	3	3	3	3	3	3	3	3	3	3	U32 family peptidase [EC:3.4.-.-]
2	3	3	3	3	1	3	3	3	3	3	putative ABC transport system ATP-binding protein
2	2	2	2	2	10	3	3	2	3	3	flagellin
2	2	2	2	2	3	3	3	2	3	3	GTPase
2	2	2	2	2	3	3	3	2	3	3	poly-beta-1,6-N-acetyl-D-glucosamine N-deacetylase [EC:3.5.1.-]
0	0	0	0	0	0	3	3	0	3	3	tellurium resistance protein TerD
2	3	2	3	2	2	2	2	2	2	3	energy-coupling factor transport system ATP-binding protein [EC:7.-.-.-]
1	1	1	1	1	2	3	3	1	2	3	sirohydrochlorin cobaltochelatase [EC:4.99.1.3]
2	2	2	2	2	3	3	3	2	2	3	competence protein ComEC
0	2	0	2	0	3	3	3	0	2	3	peptidoglycan-N-acetylglucosamine deacetylase [EC:3.5.1.104]
2	1	0	2	0	0	3	5	1	1	3	mRNA interferase RelE/StbE
5	6	1	5	4	2	3	3	3	1	3	peptide/nickel transport system substrate-binding protein
5	1	0	1	1	2	5	2	0	0	3	cell filamentation protein, protein adenylyltransferase [EC:2.7.7.108]
2	1	1	1	2	2	1	2	1	3	2	3-oxoacyl-[acyl-carrier protein] reductase [EC:1.1.1.100]
2	0	2	2	2	0	2	2	2	2	2	branched-chain amino acid transport system permease protein
2	2	2	2	2	2	2	2	2	2	2	GTP-binding protein
2	0	2	2	2	0	2	2	2	2	2	branched-chain amino acid transport system ATP-binding protein
2	2	1	2	1	2	2	2	1	2	2	chorismate mutase [EC:5.4.99.5]
2	2	2	2	2	2	2	1	2	2	2	cell division protein FtsW
2	2	2	2	2	2	2	2	2	2	2	23S rRNA pseudouridine1911/1915/1917 synthase [EC:5.4.99.23]
2	2	2	2	2	2	2	2	2	2	2	oxygen-independent coproporphyrinogen III oxidase [EC:1.3.98.3]
2	2	2	2	2	2	2	2	2	2	2	siroheme decarboxylase [EC:4.1.1.111]
2	2	2	2	2	1	2	2	1	2	2	Rrf2 family transcriptional regulator, cysteine metabolism repressor
2	2	1	2	2	4	2	2	2	2	2	two-component system, chemotaxis family, chemotaxis protein CheY
1	1	1	1	1	1	2	2	1	2	2	biotin synthase [EC:2.8.1.6]
2	2	2	2	2	2	2	2	2	2	2	HSP20 family protein
2	2	2	2	2	1	2	2	2	2	2	acid phosphatase type 7
1	1	1	1	1	1	2	2	1	2	2	NADH:quinone reductase (non-electrogenic) [EC:1.6.5.9]
1	1	1	1	1	1	2	2	1	2	2	lipopolysaccharide export system protein LptA
1	2	2	3	2	3	2	2	2	2	2	adenine/guanine/hypoxanthine permease
3	2	2	2	3	3	2	2	3	2	2	polar amino acid transport system substrate-binding protein
1	1	1	1	0	2	2	2	1	2	2	sucrose PTS system EIIBCA or EIIBC component [EC:2.7.1.211]
2	2	2	2	2	2	2	2	2	2	2	glucose-1-phosphate adenylyltransferase [EC:2.7.7.27]
2	4	1	4	2	3	2	1	1	2	2	single-strand DNA-binding protein
2	2	2	2	2	2	2	3	3	2	2	solute carrier family 13 (sodium-dependent dicarboxylate transporter), member 2/3/5
2	2	2	2	2	2	2	2	2	2	2	cell division inhibitor SepF
1	2	2	2	2	2	2	2	2	2	2	pyruvate formate lyase activating enzyme [EC:1.97.1.4]
2	2	2	2	1	2	2	2	2	2	2	histidinol-phosphatase (PHP family) [EC:3.1.3.15]
2	2	2	2	2	2	2	2	2	2	2	magnesium and cobalt exporter, CNNM family
2	2	2	2	2	0	2	2	3	2	2	thioredoxin reductase (NADPH) [EC:1.8.1.9]
2	2	2	2	2	2	2	2	2	2	2	aminodeoxyfutalosine synthase [EC:2.5.1.120]
2	2	2	2	2	2	2	2	2	2	2	sec-independent protein translocase protein TatA
2	2	2	3	2	2	2	2	2	2	2	soluble lytic murein transglycosylase [EC:4.2.2.-]
1	1	1	1	1	2	2	2	1	2	2	elongation factor G
1	1	1	1	1	1	2	2	1	2	2	Fur family transcriptional regulator, ferric uptake regulator
2	2	2	2	1	2	2	2	2	2	2	methylmalonyl-CoA mutase [EC:5.4.99.2]
2	2	2	2	2	2	2	2	2	2	2	3-deoxy-7-phosphoheptulonate synthase [EC:2.5.1.54]
2	2	2	2	2	0	2	2	2	2	2	manganese/zinc/iron transport system permease protein
2	2	2	2	2	1	2	2	2	2	2	enoyl-[acyl-carrier protein] reductase II [EC:1.3.1.9]
3	2	3	2	3	2	2	2	3	2	2	polar amino acid transport system ATP-binding protein [EC:7.4.2.1]
2	2	2	2	2	2	2	2	2	2	2	acetolactate synthase I/III small subunit [EC:2.2.1.6]
1	1	1	1	1	1	2	2	1	2	2	flagellar biosynthesis protein FlgN
1	2	2	2	2	2	2	2	2	2	2	threonine synthase [EC:4.2.3.1]
1	2	2	2	2	3	2	2	2	2	2	cell division protein FtsZ
2	2	2	2	2	2	2	2	2	2	2	phosphoribosylaminoimidazolecarboxamide formyltransferase / IMP cyclohydrolase [EC:2.1.2.3 3.5.4.10]
2	2	2	2	2	2	2	2	2	2	2	polar amino acid transport system permease protein
2	1	2	3	2	3	2	2	3	2	2	phosphoglycolate phosphatase [EC:3.1.3.18]
3	3	2	3	3	3	2	2	3	2	2	glycine hydroxymethyltransferase [EC:2.1.2.1]
1	1	1	1	1	1	2	2	1	2	2	tryptophan synthase beta chain [EC:4.2.1.20]
1	1	1	1	0	2	2	2	1	2	2	LacI family transcriptional regulator
2	2	2	2	2	2	2	2	2	2	2	chemotaxis protein CheX
2	2	2	2	2	2	2	2	2	2	2	rod shape-determining protein MreB and related proteins
1	1	1	1	1	2	2	2	1	2	2	7,8-dihydroneopterin aldolase/epimerase/oxygenase [EC:4.1.2.25 5.1.99.8 1.13.11.81]
1	1	2	1	2	3	2	2	1	2	2	UDP-glucose 4-epimerase [EC:5.1.3.2]
2	2	2	2	2	2	2	2	2	2	2	arginine decarboxylase [EC:4.1.1.19]
2	2	2	2	2	2	2	2	2	2	2	Kdo2-lipid IVA lauroyltransferase/acyltransferase [EC:2.3.1.241 2.3.1.-]
1	1	1	0	0	3	3	4	0	2	2	type I restriction enzyme, R subunit [EC:3.1.21.3]
2	2	1	2	2	2	2	2	2	2	2	6-phosphofructokinase 1 [EC:2.7.1.11]
2	2	2	2	2	2	2	2	2	2	2	ATP-dependent Clp protease ATP-binding subunit ClpX
2	2	2	2	2	3	2	1	2	2	2	ATP-binding cassette, subfamily F, member 3
1	1	1	1	1	2	2	2	1	2	2	carbon starvation protein
1	1	1	1	1	1	2	2	1	2	2	thiamine-phosphate pyrophosphorylase [EC:2.5.1.3]
0	0	1	0	0	2	1	1	0	2	2	beta-lactamase class A [EC:3.5.2.6]
0	0	0	0	0	2	2	2	0	2	2	serine-type D-Ala-D-Ala carboxypeptidase (penicillin-binding protein 5/6) [EC:3.4.16.4]
0	0	0	0	0	2	3	2	0	2	2	glycerol kinase [EC:2.7.1.30]
0	0	0	0	0	3	2	2	0	2	2	2-iminoacetate synthase [EC:4.1.99.19]
0	0	0	0	0	0	2	2	0	2	2	pyoluteorin transport system permease protein
0	0	0	0	0	0	2	2	0	2	2	chromate transporter
1	1	1	1	1	3	2	1	1	1	2	NitT/TauT family transport system permease protein
1	1	1	1	1	1	2	2	1	1	2	DNA polymerase III subunit alpha, Gram-positive type [EC:2.7.7.7]
1	1	1	1	1	2	2	1	1	1	2	NitT/TauT family transport system substrate-binding protein
2	1	2	1	2	2	2	2	2	1	2	ABC-2 type transport system ATP-binding protein
1	1	1	1	1	1	1	0	1	1	2	GDPmannose 4,6-dehydratase [EC:4.2.1.47]
2	1	2	1	2	1	1	1	1	1	2	glutamate-1-semialdehyde 2,1-aminomutase [EC:5.4.3.8]
1	1	1	1	1	1	2	2	1	1	2	amino acid transporter, AAT family
2	1	1	1	1	0	1	1	1	1	2	methylated-DNA-[protein]-cysteine S-methyltransferase [EC:2.1.1.63]
2	2	2	2	2	1	2	2	2	1	2	biotin transport system substrate-specific component
2	1	1	1	1	1	2	2	1	1	2	3-dehydroquinate synthase [EC:4.2.3.4]
1	1	1	1	1	0	1	1	1	1	2	bacterial/archaeal transporter family protein
1	2	2	2	1	1	2	2	1	1	2	putative pre-16S rRNA nuclease [EC:3.1.-.-]
2	2	1	2	1	2	1	1	1	1	2	DNA topoisomerase III [EC:5.6.2.1]
1	1	1	1	1	1	2	2	1	1	2	lipooligosaccharide transport system permease protein
1	1	1	1	1	2	2	2	1	1	2	glutamate synthase (NADPH) small chain [EC:1.4.1.13]
0	1	0	0	0	0	0	1	1	1	2	DNA adenine methylase [EC:2.1.1.72]
0	1	0	1	0	0	2	2	1	1	2	two-component system, LytTR family, response regulator
0	0	0	0	0	2	2	2	0	1	2	MarR family transcriptional regulator, organic hydroperoxide resistance regulator
0	0	0	0	0	1	2	2	0	1	2	L-aspartate semialdehyde sulfurtransferase ferredoxin
0	0	0	0	0	0	2	1	0	1	2	glyoxylase I family protein
2	2	0	2	0	2	0	0	0	0	2	type IV secretion system protein TrbL
0	1	0	0	0	0	0	1	0	0	2	mRNA interferase MazF [EC:3.1.-.-]
0	0	0	1	0	0	2	1	0	0	2	serine/threonine-protein kinase HipA [EC:2.7.11.1]
2	3	3	2	2	1	3	1	6	5	1	transketolase [EC:2.2.1.1]
3	2	0	0	1	0	1	0	0	5	1	filamentous hemagglutinin
0	1	0	3	0	1	4	4	0	4	1	mRNA interferase HicA [EC:3.1.-.-]
1	1	1	1	1	1	2	1	1	3	1	excinuclease ABC subunit A
1	2	3	1	1	2	3	2	1	3	1	mRNA interferase YafQ [EC:3.1.-.-]
3	1	3	1	2	1	2	2	3	3	1	magnesium chelatase family protein
1	1	0	1	1	3	1	1	1	3	1	ribose transport system substrate-binding protein
2	1	1	0	3	0	0	0	0	3	1	hemolysin activation/secretion protein
1	1	2	1	1	2	1	1	2	2	1	ribose 5-phosphate isomerase B [EC:5.3.1.6]
2	2	1	2	2	2	1	2	2	2	1	putative endonuclease
1	2	1	1	1	1	1	1	2	2	1	3-deoxy-D-manno-octulosonate 8-phosphate phosphatase (KDO 8-P phosphatase) [EC:3.1.3.45]
3	2	3	3	2	1	1	1	4	2	1	glucitol/sorbitol PTS system EIIA component [EC:2.7.1.198]
2	1	1	1	2	0	3	2	1	2	1	CRISPR-associated protein Cas2
1	1	1	1	1	1	1	1	1	2	1	preprotein translocase subunit SecG
1	0	1	1	1	1	1	1	0	2	1	CRISPR-associated endonuclease/helicase Cas3 [EC:3.1.-.- 5.6.2.4]
2	2	2	2	2	1	2	1	2	2	1	MFS transporter, DHA1 family, multidrug resistance protein
2	1	2	1	1	2	1	1	1	2	1	membrane fusion protein, multidrug efflux system
2	1	1	1	2	1	2	4	0	2	1	CRISP-associated protein Cas1
1	1	1	1	2	0	1	1	1	2	1	Zn2+/Cd2+-exporting ATPase [EC:7.2.2.12 7.2.2.21]
1	1	1	1	1	0	1	3	1	2	1	repressor LexA [EC:3.4.21.88]
1	1	0	0	0	0	2	2	1	2	1	CRISPR-associated protein Csx10
2	1	4	1	3	0	1	1	2	2	1	fructose-bisphosphate aldolase, class II [EC:4.1.2.13]
1	1	1	0	0	4	4	4	0	2	1	type I restriction enzyme M protein [EC:2.1.1.72]
1	1	1	1	1	3	1	1	1	2	1	3',5'-nucleoside bisphosphate phosphatase [EC:3.1.3.97]
1	1	0	0	1	0	2	2	1	2	1	CRISPR-associated endoribonuclease Cas6 [EC:3.1.-.-]
1	0	1	1	1	0	1	1	0	2	1	CRISPR-associated protein Csd2
2	1	2	2	1	1	1	1	2	2	1	hexokinase [EC:2.7.1.1]
1	0	1	1	1	0	1	1	0	2	1	CRISPR-associated protein Cas5d
1	2	1	1	1	0	2	2	1	2	1	nickel transport protein
1	1	0	0	1	0	2	2	1	2	1	CRISPR-associated protein Csm3
0	1	1	1	0	1	1	1	1	2	1	beta-galactosidase [EC:3.2.1.23]
0	1	0	1	0	0	1	0	0	2	1	tRNA-splicing ligase RtcB (3'-phosphate/5'-hydroxy nucleic acid ligase) [EC:6.5.1.8]
0	0	0	0	0	0	0	10	0	2	1	RNA-directed DNA polymerase [EC:2.7.7.49]
1	1	1	1	1	1	1	1	1	1	1	molybdopterin adenylyltransferase [EC:2.7.7.75]
1	1	1	1	1	1	1	1	1	1	1	ribosome biogenesis GTPase / thiamine phosphate phosphatase [EC:3.6.1.- 3.1.3.100]
1	1	1	1	1	1	1	1	1	1	1	argininosuccinate synthase [EC:6.3.4.5]
1	1	1	1	1	1	1	1	1	1	1	translation initiation factor IF-3
1	1	1	1	0	0	1	1	1	1	1	NADH-quinone oxidoreductase subunit H [EC:7.1.1.2]
1	1	1	1	1	1	1	1	1	1	1	penicillin-binding protein 2 [EC:3.4.16.4]
1	0	1	1	1	0	1	1	0	1	1	CRISPR-associated exonuclease Cas4 [EC:3.1.12.1]
1	1	1	1	1	1	1	1	1	1	1	exodeoxyribonuclease VII small subunit [EC:3.1.11.6]
1	0	0	1	0	0	1	1	0	1	1	adenine-specific DNA-methyltransferase [EC:2.1.1.72]
1	1	1	1	1	1	1	1	1	1	1	large subunit ribosomal protein L9
1	1	1	1	1	1	1	1	1	1	1	cobalt-precorrin-7 (C5)-methyltransferase [EC:2.1.1.289]
2	0	1	1	0	0	1	1	0	1	1	phosphonate transport system substrate-binding protein
2	1	1	1	1	1	1	1	1	1	1	undecaprenyl-diphosphatase [EC:3.6.1.27]
1	2	1	1	1	1	1	1	1	1	1	acyl carrier protein
1	1	1	1	1	1	1	1	1	1	1	aspartate kinase [EC:2.7.2.4]
1	1	1	1	1	1	1	1	1	1	1	stage II sporulation protein D
1	1	1	1	1	1	1	1	1	1	1	large subunit ribosomal protein L13
1	1	1	1	1	1	1	1	1	1	1	stage V sporulation protein D (sporulation-specific penicillin-binding protein)
1	1	1	1	1	1	1	1	1	1	1	8-oxo-dGTP diphosphatase [EC:3.6.1.55]
1	1	1	1	1	1	1	1	1	1	1	[ribosomal protein S18]-alanine N-acetyltransferase [EC:2.3.1.266]
1	1	1	1	1	1	1	1	1	1	1	two-component system, OmpR family, response regulator ArlR
2	2	2	1	1	1	0	0	2	1	1	two-component system, OmpR family, response regulator
1	1	0	1	1	1	1	1	1	1	1	23S rRNA pseudouridine2605 synthase [EC:5.4.99.22]
1	1	1	1	1	1	1	1	1	1	1	tRNA-2-methylthio-N6-dimethylallyladenosine synthase [EC:2.8.4.3]
1	1	1	1	1	1	1	1	1	1	1	phosphatidylserine decarboxylase [EC:4.1.1.65]
1	1	1	1	1	1	1	1	1	1	1	outer membrane protein insertion porin family
1	1	1	1	1	1	1	1	1	1	1	DNA gyrase subunit A [EC:5.6.2.2]
1	0	1	1	1	1	0	0	0	1	1	UDP-2,4-diacetamido-2,4,6-trideoxy-beta-L-altropyranose hydrolase [EC:3.6.1.57]
1	1	1	2	1	3	1	1	1	1	1	mannose-6-phosphate isomerase [EC:5.3.1.8]
1	1	1	1	1	0	1	1	1	1	1	cytochrome c-type biogenesis protein
1	1	1	1	1	1	1	1	1	1	1	A/G-specific adenine glycosylase [EC:3.2.2.31]
1	1	1	1	1	1	1	1	1	1	1	large subunit ribosomal protein L10
1	1	2	1	1	3	1	1	1	1	1	phosphoenolpyruvate---glycerone phosphotransferase subunit DhaL [EC:2.7.1.121]
1	1	1	1	1	1	1	1	1	1	1	putative inorganic carbon (hco3(-)) transporter
1	1	1	1	1	0	1	1	1	1	1	osmoprotectant transport system substrate-binding protein
1	1	1	1	1	1	1	1	1	1	1	two-component system, chemotaxis family, chemotaxis protein CheV
1	1	1	1	1	1	1	1	1	1	1	processive 1,2-diacylglycerol beta-glucosyltransferase [EC:2.4.1.315]
1	1	1	1	1	1	1	1	1	1	1	cysteine-S-conjugate beta-lyase [EC:4.4.1.13]
1	1	1	1	1	1	1	1	1	1	1	glyceraldehyde 3-phosphate dehydrogenase (phosphorylating) [EC:1.2.1.12]
1	1	1	1	1	1	1	1	1	1	1	cytoskeleton protein RodZ
1	1	1	1	1	2	1	1	1	1	1	superoxide reductase [EC:1.15.1.2]
1	1	1	1	1	1	1	1	1	1	1	large subunit ribosomal protein L29
1	1	1	1	1	1	1	1	1	1	1	phospho-N-acetylmuramoyl-pentapeptide-transferase [EC:2.7.8.13]
1	1	1	1	1	1	1	1	1	1	1	UDP-3-O-[3-hydroxymyristoyl] N-acetylglucosamine deacetylase [EC:3.5.1.108]
1	1	1	1	1	1	1	1	1	1	1	carbamoyl-phosphate synthase large subunit [EC:6.3.5.5]
1	0	1	1	1	0	1	1	0	1	1	CRISPR-associated protein Csd1
1	1	1	1	1	1	1	1	1	1	1	DNA replication and repair protein RecF
1	1	1	1	1	1	1	1	1	1	1	exodeoxyribonuclease VII large subunit [EC:3.1.11.6]
1	1	1	1	1	1	1	1	1	1	1	2-C-methyl-D-erythritol 2,4-cyclodiphosphate synthase [EC:4.6.1.12]
1	1	1	1	1	1	1	1	1	1	1	large subunit ribosomal protein L3
1	1	1	1	1	1	1	1	1	1	1	regulator of sigma E protease [EC:3.4.24.-]
1	1	1	1	1	1	1	1	1	1	1	tRNA(adenine34) deaminase [EC:3.5.4.33]
1	1	1	1	1	1	1	1	1	1	1	rod shape determining protein RodA
1	1	1	1	1	1	1	1	1	1	1	large subunit ribosomal protein L27
1	1	1	1	1	1	1	1	1	1	1	CDP-4-dehydro-6-deoxyglucose reductase, E1 [EC:1.17.1.1]
1	1	1	1	1	2	1	1	1	1	1	carbon storage regulator
1	1	2	1	1	2	1	1	2	1	1	succinate dehydrogenase iron-sulfur subunit [EC:1.3.5.1]
1	1	1	1	1	1	1	1	1	1	1	phosphoenolpyruvate carboxykinase (ATP) [EC:4.1.1.49]
1	1	1	1	1	1	1	1	1	1	1	putative Mg2+ transporter-C (MgtC) family protein
1	1	1	1	1	1	1	1	1	1	1	propionyl-CoA carboxylase beta chain [EC:6.4.1.3 2.1.3.15]
1	1	1	1	1	1	1	1	1	1	1	succinate dehydrogenase cytochrome b subunit
1	1	1	1	1	1	1	1	1	1	1	aspartate aminotransferase [EC:2.6.1.1]
1	1	1	1	1	1	1	1	1	1	1	preprotein translocase subunit YajC
1	1	1	1	1	1	1	1	1	1	1	transcriptional repressor NrdR
1	1	1	1	1	1	1	1	1	1	1	large subunit ribosomal protein L11
1	1	1	1	1	1	1	1	1	1	1	cell division protein FtsQ
1	1	1	1	1	1	1	1	1	1	1	transcriptional regulator of arginine metabolism
1	1	1	1	1	1	1	1	1	1	1	homoserine O-succinyltransferase/O-acetyltransferase [EC:2.3.1.46 2.3.1.31]
1	1	1	1	1	1	1	1	1	1	1	[acyl-carrier-protein] S-malonyltransferase [EC:2.3.1.39]
1	1	1	1	1	1	1	1	1	1	1	large subunit ribosomal protein L30
1	1	1	1	1	0	1	1	1	1	1	large subunit ribosomal protein L33
1	1	1	1	1	1	1	1	1	1	1	lactoylglutathione lyase [EC:4.4.1.5]
1	1	1	1	1	1	1	1	1	1	1	UDP-3-O-[3-hydroxymyristoyl] glucosamine N-acyltransferase [EC:2.3.1.191]
1	1	1	1	1	1	1	1	1	1	1	carbamoyl-phosphate synthase small subunit [EC:6.3.5.5]
1	1	1	1	0	1	1	2	1	1	1	peptidoglycan LD-endopeptidase LytH [EC:3.4.-.-]
1	1	1	1	1	1	1	1	1	1	1	tRNA (adenine22-N1)-methyltransferase [EC:2.1.1.217]
1	1	1	1	1	1	1	1	1	1	1	phosphoribosylformylglycinamidine synthase [EC:6.3.5.3]
1	1	1	1	1	1	1	1	1	1	1	septum site-determining protein MinC
1	1	1	1	1	1	1	1	1	1	1	CDP-diacylglycerol---serine O-phosphatidyltransferase [EC:2.7.8.8]
1	1	1	1	1	0	1	1	1	1	1	peptide methionine sulfoxide reductase msrA/msrB [EC:1.8.4.11 1.8.4.12]
1	1	1	1	1	1	1	1	1	1	1	peptide-methionine (S)-S-oxide reductase [EC:1.8.4.11]
1	1	1	1	1	1	1	1	1	1	1	alanine racemase [EC:5.1.1.1]
1	1	1	1	1	1	1	1	1	1	1	single-stranded-DNA-specific exonuclease [EC:3.1.-.-]
1	1	1	1	1	1	1	1	1	1	1	tetracycline resistance efflux pump
1	1	1	1	1	1	1	1	1	1	1	hydroxymethylbilane synthase [EC:2.5.1.61]
1	1	1	1	1	1	1	1	1	1	1	homoserine kinase [EC:2.7.1.39]
1	1	1	1	1	1	1	1	1	1	1	5-(carboxyamino)imidazole ribonucleotide mutase [EC:5.4.99.18]
1	1	1	1	1	1	1	1	1	1	1	precorrin-4/cobalt-precorrin-4 C11-methyltransferase [EC:2.1.1.133 2.1.1.271]
1	1	1	1	1	2	1	1	1	1	1	two-component system, chemotaxis family, protein-glutamate methylesterase/glutaminase [EC:3.1.1.61 3.5.1.44]
1	1	1	1	1	1	1	1	1	1	1	aspartate-semialdehyde dehydrogenase [EC:1.2.1.11]
1	1	1	1	1	1	1	1	1	1	1	1-acyl-sn-glycerol-3-phosphate acyltransferase [EC:2.3.1.51]
1	1	1	1	1	1	1	1	1	1	1	3-deoxy-D-manno-octulosonic-acid transferase [EC:2.4.99.12 2.4.99.13 2.4.99.14 2.4.99.15]
1	1	1	1	1	1	1	1	1	1	1	large subunit ribosomal protein L1
1	1	1	1	1	1	1	1	1	1	1	ribosomal protein L11 methyltransferase [EC:2.1.1.-]
1	1	1	1	1	1	1	1	1	1	1	DNA mismatch repair protein MutL
1	1	1	1	1	1	1	1	1	1	1	MFS transporter, putative metabolite:H+ symporter
1	1	1	1	1	1	1	1	1	1	1	precorrin-6A/cobalt-precorrin-6A reductase [EC:1.3.1.54 1.3.1.106]
1	1	1	1	1	1	1	1	1	1	1	ketol-acid reductoisomerase [EC:1.1.1.86]
1	1	1	1	1	1	1	1	1	1	1	large subunit ribosomal protein L21
1	1	1	1	1	2	1	1	1	1	1	phosphoenolpyruvate---glycerone phosphotransferase subunit DhaM [EC:2.7.1.121]
1	1	1	1	1	1	1	1	1	1	1	pyrroline-5-carboxylate reductase [EC:1.5.1.2]
1	1	1	1	1	1	1	1	1	1	1	arsenate reductase (glutaredoxin) [EC:1.20.4.1]
1	1	1	1	1	1	1	1	1	1	1	DNA polymerase I [EC:2.7.7.7]
1	1	1	1	1	1	1	1	1	1	1	ATP-binding cassette, subfamily B, bacterial MsbA [EC:7.5.2.6]
1	1	1	1	1	1	1	1	1	1	1	eukaryotic-like serine/threonine-protein kinase [EC:2.7.11.1]
1	1	1	1	1	1	1	1	1	1	1	2-amino-4-hydroxy-6-hydroxymethyldihydropteridine diphosphokinase [EC:2.7.6.3]
1	1	1	1	1	1	1	1	1	1	1	two-component system, OmpR family, sensor histidine kinase ArlS [EC:2.7.13.3]
3	2	1	3	1	2	2	3	3	1	1	ATP-dependent Clp protease, protease subunit [EC:3.4.21.92]
1	1	1	1	1	1	1	1	1	1	1	anaerobilin synthase [EC:2.1.1.342]
1	1	1	1	1	1	1	1	1	1	1	3-isopropylmalate dehydrogenase [EC:1.1.1.85]
2	2	2	1	2	2	1	1	2	1	1	ribosome-associated protein
1	1	1	1	1	1	1	1	1	1	1	23S rRNA (uracil1939-C5)-methyltransferase [EC:2.1.1.190]
1	1	1	1	1	1	1	1	1	1	1	precorrin-2 dehydrogenase [EC:1.3.1.76]
1	1	1	1	1	1	1	1	1	1	1	large subunit ribosomal protein L15
1	1	1	1	1	1	1	1	1	1	1	serine O-acetyltransferase [EC:2.3.1.30]
1	1	1	1	1	1	1	1	1	1	1	two-component system, chemotaxis family, sensor kinase CheA [EC:2.7.13.3]
1	1	1	1	1	1	1	1	1	1	1	acyl-CoA thioester hydrolase [EC:3.1.2.-]
1	1	1	1	1	1	1	1	1	1	1	large subunit ribosomal protein L28
1	1	1	1	1	1	1	1	1	1	1	acyl phosphate:glycerol-3-phosphate acyltransferase [EC:2.3.1.275]
1	1	1	1	1	1	1	1	1	1	1	pyruvate kinase [EC:2.7.1.40]
1	1	1	1	1	1	1	1	1	1	1	large subunit ribosomal protein L35
1	1	1	1	1	0	1	1	1	1	1	competence protein ComFB
1	1	1	1	0	0	1	1	1	1	1	NADH-quinone oxidoreductase subunit A [EC:7.1.1.2]
1	1	1	1	1	1	1	1	1	1	1	GTP 3',8-cyclase [EC:4.1.99.22]
1	1	0	1	1	1	1	1	1	1	1	hydrogenase maturation protease [EC:3.4.23.-]
1	1	1	1	1	1	1	1	1	1	1	tRNA pseudouridine55 synthase [EC:5.4.99.25]
1	1	1	1	1	1	1	1	1	1	1	sodium/pantothenate symporter
1	1	1	1	1	1	1	1	1	1	1	presequence protease [EC:3.4.24.-]
1	1	1	1	1	1	1	1	1	1	1	RNase adapter protein RapZ
1	1	1	1	1	1	1	1	1	1	1	GMP synthase (glutamine-hydrolysing) [EC:6.3.5.2]
1	1	1	1	1	1	1	1	1	1	1	phosphoribosylamine---glycine ligase [EC:6.3.4.13]
1	1	1	1	1	1	1	1	1	1	1	translation initiation factor IF-2
1	1	1	1	1	1	1	1	1	1	1	glutamate racemase [EC:5.1.1.3]
1	1	1	1	0	1	1	1	1	1	1	serine/threonine protein phosphatase 1 [EC:3.1.3.16]
1	1	1	1	1	1	1	1	1	1	1	3-oxoacyl-[acyl-carrier-protein] synthase II [EC:2.3.1.179]
1	2	1	2	1	1	1	1	1	1	1	energy-coupling factor transport system permease protein
1	1	1	1	1	1	1	1	1	1	1	chemotaxis protein CheD [EC:3.5.1.44]
1	1	1	1	1	1	1	1	1	1	1	GTP cyclohydrolase I [EC:3.5.4.16]
1	1	1	1	1	1	1	1	1	1	1	formate C-acetyltransferase [EC:2.3.1.54]
1	1	1	1	1	1	1	1	1	1	1	tRNA (guanine-N7-)-methyltransferase [EC:2.1.1.33]
1	1	1	1	1	1	1	1	1	1	1	large subunit ribosomal protein L14
1	1	1	1	1	0	1	1	1	1	1	NADH-dependent peroxiredoxin subunit C [EC:1.11.1.26]
1	1	1	1	1	1	1	1	1	1	1	16S rRNA processing protein RimM
1	1	1	1	1	1	1	1	1	1	1	adenylate kinase [EC:2.7.4.3]
1	1	1	1	1	1	1	1	1	1	1	Fe-coproporphyrin III synthase
1	1	1	1	1	1	1	1	1	1	1	geranylgeranyl diphosphate synthase, type II [EC:2.5.1.1 2.5.1.10 2.5.1.29]
1	1	1	1	1	1	1	1	1	1	1	F-type H+-transporting ATPase subunit b
1	1	1	1	1	1	1	1	1	1	1	YidC/Oxa1 family membrane protein insertase
1	1	1	1	1	1	1	1	1	1	1	rod shape-determining protein MreD
1	1	1	1	1	1	1	1	1	1	1	stage V sporulation protein B
1	1	1	1	1	1	1	1	1	1	1	phosphoribosylglycinamide formyltransferase 1 [EC:2.1.2.2]
1	1	1	1	1	1	1	1	1	1	1	regulatory protein
1	1	1	1	1	1	1	1	1	1	1	phosphopantothenoylcysteine decarboxylase / phosphopantothenate---cysteine ligase [EC:4.1.1.36 6.3.2.5]
1	1	1	1	1	1	1	1	1	1	1	segregation and condensation protein A
1	1	1	1	1	1	1	1	1	1	1	glutamyl-tRNA reductase [EC:1.2.1.70]
1	1	1	1	1	1	1	1	1	1	1	cell division protease FtsH [EC:3.4.24.-]
1	1	1	1	1	1	1	1	1	1	1	DNA polymerase III subunit alpha [EC:2.7.7.7]
1	1	1	1	1	1	1	1	1	1	1	ribosome biogenesis GTPase A
1	1	1	1	1	1	1	1	1	1	1	crossover junction endodeoxyribonuclease RuvC [EC:3.1.21.10]
1	1	1	1	1	1	1	1	1	1	1	recombination protein RecR
1	1	1	1	1	1	1	1	1	1	1	saccharopine dehydrogenase (NAD+, L-lysine forming) [EC:1.5.1.7]
1	1	1	1	1	1	1	1	1	1	1	heat shock protein HtpX [EC:3.4.24.-]
1	1	1	1	1	1	1	1	1	1	1	release factor glutamine methyltransferase [EC:2.1.1.297]
1	1	1	1	1	1	1	1	1	1	1	tRNA threonylcarbamoyladenosine biosynthesis protein TsaB
1	1	1	1	1	1	1	1	1	1	1	spoIIIJ-associated protein
1	1	1	1	1	1	1	1	1	1	1	F-type H+-transporting ATPase subunit a
1	1	1	1	1	1	1	1	1	1	1	rod shape-determining protein MreC
1	1	1	1	1	1	1	1	1	1	1	AdoMet-dependent heme synthase [EC:1.3.98.6]
1	1	1	1	1	2	1	1	1	1	1	16S rRNA (cytosine1402-N4)-methyltransferase [EC:2.1.1.199]
1	1	1	1	1	1	1	1	1	1	1	chemotaxis protein CheC
1	1	1	1	1	1	1	1	1	1	1	NAD+ kinase [EC:2.7.1.23]
1	1	1	1	1	1	1	1	1	1	1	precorrin-3B C17-methyltransferase / cobalt-factor III methyltransferase [EC:2.1.1.131 2.1.1.272]
1	1	1	1	0	1	1	1	1	1	1	molybdopterin-guanine dinucleotide biosynthesis protein [EC:2.7.7.77]
1	1	1	1	0	0	1	1	1	1	1	NADH-quinone oxidoreductase subunit D [EC:7.1.1.2]
1	1	1	1	1	1	1	1	1	1	1	segregation and condensation protein B
1	1	1	1	1	0	1	1	1	1	1	phosphonopyruvate decarboxylase [EC:4.1.1.82]
1	1	1	1	1	1	1	1	1	1	1	protein Tex
1	1	1	1	1	1	1	1	1	1	1	aminopeptidase [EC:3.4.11.-]
1	1	1	1	1	1	1	1	1	1	1	CTP synthase [EC:6.3.4.2]
1	1	1	1	1	1	1	1	1	1	1	phosphoribosylaminoimidazole-succinocarboxamide synthase [EC:6.3.2.6]
1	1	1	1	1	1	1	1	1	1	1	hydrogenase expression/formation protein HypD
1	1	1	1	1	1	1	1	1	1	1	cytochrome bd ubiquinol oxidase subunit II [EC:7.1.1.7]
1	1	1	1	1	1	1	1	1	1	1	cysteine synthase [EC:2.5.1.47]
1	1	1	1	1	1	1	1	1	1	1	adenosylcobinamide kinase / adenosylcobinamide-phosphate guanylyltransferase [EC:2.7.1.156 2.7.7.62]
1	1	1	1	1	1	1	1	1	1	1	chemotaxis protein MotB
1	1	1	1	0	0	1	1	1	1	1	NADH-quinone oxidoreductase subunit K [EC:7.1.1.2]
1	1	1	1	1	2	1	1	1	1	1	dTDP-glucose 4,6-dehydratase [EC:4.2.1.46]
1	1	1	1	1	1	1	1	1	1	1	3-isopropylmalate/(R)-2-methylmalate dehydratase small subunit [EC:4.2.1.33 4.2.1.35]
1	1	1	1	1	1	1	1	1	1	1	hydrogenase small subunit [EC:1.12.99.6]
1	1	1	1	1	1	1	1	1	1	1	acylphosphatase [EC:3.6.1.7]
2	2	2	2	2	1	1	1	2	1	1	branched-chain amino acid:cation transporter, LIVCS family
1	1	1	1	1	1	1	1	1	1	1	riboflavin synthase [EC:2.5.1.9]
1	1	1	1	1	0	1	1	1	1	1	putative tryptophan/tyrosine transport system ATP-binding protein
1	1	1	1	1	1	1	1	1	1	1	UTP--glucose-1-phosphate uridylyltransferase [EC:2.7.7.9]
1	1	1	1	1	1	1	1	1	1	1	ATP-dependent helicase/nuclease subunit A [EC:5.6.2.4 3.1.-.-]
1	1	2	1	1	2	1	1	1	1	1	D-sedoheptulose 7-phosphate isomerase [EC:5.3.1.28]
1	1	1	1	1	1	1	1	1	1	1	ribosome maturation factor RimP
1	1	1	1	0	1	1	1	1	1	1	flagellar basal-body rod protein FlgG
1	1	1	1	1	1	1	1	1	1	1	flagellar basal body P-ring formation protein FlgA
1	1	1	1	1	1	1	1	1	1	1	anthranilate synthase component II [EC:4.1.3.27]
1	1	1	1	1	1	1	1	1	1	1	penicillin-binding protein A
1	1	1	1	1	1	1	1	1	1	1	preprotein translocase subunit SecE
1	1	1	1	1	1	1	1	1	1	1	L-threonylcarbamoyladenylate synthase [EC:2.7.7.87]
1	1	1	1	1	1	1	1	1	1	1	preprotein translocase subunit SecD
1	1	1	1	1	1	1	0	1	1	1	7-carboxy-7-deazaguanine synthase [EC:4.3.99.3]
1	1	1	1	1	1	1	1	1	1	1	flagellar secretion chaperone FliS
1	1	1	1	1	0	1	1	1	1	1	starvation-inducible DNA-binding protein
1	1	1	1	1	1	1	1	1	1	1	prolyl-tRNA synthetase [EC:6.1.1.15]
1	1	1	1	1	1	1	1	1	1	1	murein hydrolase activator
1	1	1	1	1	1	1	1	1	1	1	flagellar basal-body rod protein FlgB
1	1	1	1	1	1	1	1	1	1	1	flagellar L-ring protein FlgH
1	1	1	1	1	1	1	1	1	1	1	hydroxylamine reductase [EC:1.7.99.1]
1	1	1	1	1	1	1	1	1	1	1	ribonuclease PH [EC:2.7.7.56]
1	1	1	1	1	2	1	1	1	1	1	Fe-S cluster assembly ATP-binding protein
1	1	1	1	1	1	1	1	1	1	1	GTP cyclohydrolase IB [EC:3.5.4.16]
1	1	1	1	1	1	1	1	1	1	1	ATP-dependent helicase/nuclease subunit B [EC:5.6.2.4 3.1.-.-]
1	1	1	1	1	1	1	1	1	1	1	16S rRNA (uracil1498-N3)-methyltransferase [EC:2.1.1.193]
1	1	1	1	1	1	1	1	1	1	1	polyribonucleotide nucleotidyltransferase [EC:2.7.7.8]
1	1	1	1	1	0	1	1	1	1	1	putative tryptophan/tyrosine transport system permease protein
1	1	1	1	1	1	1	1	1	1	1	cobalt-precorrin-6B (C15)-methyltransferase [EC:2.1.1.196]
1	1	1	1	1	1	1	1	1	1	1	fructose PTS system EIIBC or EIIC component [EC:2.7.1.202]
3	1	2	2	3	5	1	1	2	1	1	alanine or glycine:cation symporter, AGCS family
1	1	1	1	1	1	1	1	1	1	1	ribonuclease M5 [EC:3.1.26.8]
1	1	1	1	1	1	1	1	1	1	1	small subunit ribosomal protein S2
1	1	1	1	1	1	1	1	1	1	1	N-acetylglucosaminyldiphosphoundecaprenol N-acetyl-beta-D-mannosaminyltransferase [EC:2.4.1.187]
1	1	1	1	1	1	1	1	1	1	1	signal recognition particle subunit SRP54 [EC:3.6.5.4]
1	1	1	1	0	0	1	1	1	1	1	NADH-quinone oxidoreductase subunit L [EC:7.1.1.2]
1	1	1	1	1	1	1	1	1	1	1	chemotaxis protein MotA
1	1	1	1	1	1	1	1	1	1	1	uracil-DNA glycosylase [EC:3.2.2.27]
1	1	1	1	1	1	1	1	1	1	1	precorrin-8X/cobalt-precorrin-8 methylmutase [EC:5.4.99.61 5.4.99.60]
1	1	1	1	1	1	1	1	1	1	1	hydrogenase expression/formation protein HypE
1	1	1	1	1	1	1	1	1	1	1	cobyrinic acid a,c-diamide synthase [EC:6.3.5.9 6.3.5.11]
1	1	1	1	1	1	1	1	1	1	1	5-formyltetrahydrofolate cyclo-ligase [EC:6.3.3.2]
1	1	1	1	1	1	1	1	1	1	1	5-methylthioadenosine/S-adenosylhomocysteine deaminase [EC:3.5.4.31 3.5.4.28]
1	1	1	1	0	0	1	1	1	1	1	NADH-quinone oxidoreductase subunit N [EC:7.1.1.2]
1	1	1	1	1	1	1	1	1	1	1	cytochrome bd ubiquinol oxidase subunit I [EC:7.1.1.7]
1	1	1	1	1	1	1	1	1	1	1	adenosylcobyric acid synthase [EC:6.3.5.10]
1	1	1	1	1	1	1	1	1	1	1	fused signal recognition particle receptor
2	2	2	3	2	0	1	1	3	1	1	polyisoprenyl-phosphate glycosyltransferase [EC:2.4.-.-]
1	1	1	1	1	1	1	1	1	1	1	small subunit ribosomal protein S16
1	1	1	1	1	1	1	1	1	1	1	ADP-dependent NAD(P)H-hydrate dehydratase / NAD(P)H-hydrate epimerase [EC:4.2.1.136 5.1.99.6]
1	1	1	1	1	1	1	1	1	1	1	3-phosphoshikimate 1-carboxyvinyltransferase [EC:2.5.1.19]
1	1	1	1	1	1	1	1	1	1	1	small subunit ribosomal protein S19
1	1	1	1	1	1	1	1	1	1	1	3,4-dihydroxy 2-butanone 4-phosphate synthase / GTP cyclohydrolase II [EC:4.1.99.12 3.5.4.25]
1	1	1	1	1	1	1	1	1	1	1	inorganic phosphate transporter, PiT family
1	2	1	1	1	1	1	1	1	1	1	molybdate transport system permease protein
1	1	1	1	1	1	1	1	1	1	1	ribose-phosphate pyrophosphokinase [EC:2.7.6.1]
1	1	1	1	1	1	1	1	1	1	1	UDP-N-acetylglucosamine 1-carboxyvinyltransferase [EC:2.5.1.7]
1	1	1	1	1	1	1	1	1	1	1	extracellular matrix regulatory protein A
1	1	1	1	1	1	1	1	1	1	1	DNA gyrase subunit B [EC:5.6.2.2]
1	1	1	1	1	1	1	1	1	1	1	16S rRNA (cytosine967-C5)-methyltransferase [EC:2.1.1.176]
1	1	1	1	1	1	1	1	1	1	1	dihydroorotase [EC:3.5.2.3]
1	1	1	1	1	1	1	1	1	1	1	transcriptional regulator MraZ
1	1	1	1	1	1	1	1	1	1	1	flagellar protein FlbD
1	1	1	1	1	0	1	1	1	1	1	phosphomannomutase [EC:5.4.2.8]
1	1	1	1	1	1	1	1	1	1	1	porphobilinogen synthase [EC:4.2.1.24]
1	1	1	1	1	1	1	1	1	1	1	flagellar basal-body rod protein FlgF
1	1	1	1	0	1	1	1	1	1	1	glucose PTS system EIICBA or EIICB component [EC:2.7.1.199]
1	1	1	1	1	1	1	1	1	1	1	lipopolysaccharide export system ATP-binding protein [EC:7.5.2.5]
1	1	1	1	1	1	1	1	1	1	1	threonyl-tRNA synthetase [EC:6.1.1.3]
1	1	1	1	1	1	1	1	1	1	1	tRNA N6-adenosine threonylcarbamoyltransferase [EC:2.3.1.234]
1	1	1	1	1	1	1	1	1	1	1	alcohol dehydrogenase [EC:1.1.1.-]
1	1	1	1	1	1	1	1	1	1	1	flagellar biosynthesis protein FliQ
1	1	1	1	1	1	1	1	1	1	1	dGTPase [EC:3.1.5.1]
1	1	1	1	1	1	1	1	1	1	1	cysteinyl-tRNA synthetase [EC:6.1.1.16]
1	1	1	1	1	1	1	1	1	1	1	aspartyl-tRNA(Asn)/glutamyl-tRNA(Gln) amidotransferase subunit B [EC:6.3.5.6 6.3.5.7]
1	1	1	1	1	1	1	1	1	1	1	excinuclease ABC subunit B
1	1	1	1	1	1	1	1	1	1	1	carbonic anhydrase [EC:4.2.1.1]
1	1	1	1	1	1	1	1	1	1	1	preprotein translocase subunit SecA [EC:7.4.2.8]
1	1	1	1	1	1	1	1	1	1	1	flagellar hook-basal body complex protein FliE
1	1	0	1	0	0	1	1	1	1	1	tRNA (adenine37-N6)-methyltransferase [EC:2.1.1.-]
1	1	1	1	1	1	1	1	1	1	1	molecular chaperone HtpG
1	1	1	1	1	1	1	1	1	1	1	S1 RNA binding domain protein
1	1	1	1	1	1	1	1	1	1	1	chaperonin GroES
1	1	1	1	1	1	1	1	1	1	1	flagellar M-ring protein FliF
1	1	1	1	1	1	1	1	1	1	1	penicillin-binding protein 1A [EC:2.4.1.129 3.4.16.4]
1	1	1	1	1	1	1	1	1	1	1	excinuclease ABC subunit C
1	1	1	1	1	1	1	1	1	1	1	aspartyl-tRNA(Asn)/glutamyl-tRNA(Gln) amidotransferase subunit C [EC:6.3.5.6 6.3.5.7]
1	1	1	1	1	1	1	1	1	1	1	flagellar biosynthesis protein FliR
1	1	1	1	1	1	1	1	1	1	1	leucyl-tRNA synthetase [EC:6.1.1.4]
2	2	1	2	2	2	1	2	2	1	1	flagellar hook protein FlgE
1	1	1	1	1	2	1	1	1	1	1	D-glycero-D-manno-heptose 1,7-bisphosphate phosphatase [EC:3.1.3.82 3.1.3.83]
1	1	1	1	1	1	1	1	1	1	1	16S rRNA (guanine527-N7)-methyltransferase [EC:2.1.1.170]
1	1	1	1	1	1	1	1	1	1	1	3-hydroxyisobutyrate dehydrogenase [EC:1.1.1.31]
1	1	1	1	1	1	1	1	1	1	1	cell division protein WhiA
1	1	1	1	1	1	1	1	1	1	1	chromosome segregation protein
1	1	1	1	1	1	1	1	1	1	1	diacylglycerol kinase (ATP) [EC:2.7.1.107]
1	1	1	1	1	1	1	1	1	1	1	phosphoenolpyruvate-protein phosphotransferase (PTS system enzyme I) [EC:2.7.3.9]
1	1	1	1	1	1	1	1	1	1	1	tRNA dimethylallyltransferase [EC:2.5.1.75]
1	1	1	1	1	1	1	1	1	1	1	thiamine pyrophosphokinase [EC:2.7.6.2]
1	1	1	1	1	1	1	1	1	1	1	ribosome recycling factor
1	1	1	1	1	1	1	1	1	1	1	sodium/proline symporter
1	1	1	1	1	1	1	1	1	1	1	cysteine desulfurase / selenocysteine lyase [EC:2.8.1.7 4.4.1.16]
1	1	1	1	1	1	1	1	1	1	1	Xaa-Pro dipeptidase [EC:3.4.13.9]
1	1	1	1	1	1	1	1	1	1	1	protein arginine kinase [EC:2.7.14.1]
4	3	1	2	2	0	1	1	1	1	1	peptide/nickel transport system ATP-binding protein
1	1	1	1	1	1	1	1	1	1	1	protein arginine kinase activator
1	1	1	1	1	1	1	1	1	1	1	carboxybiotin decarboxylase [EC:7.2.4.1]
1	1	1	1	1	1	1	1	1	1	1	Fur family transcriptional regulator, peroxide stress response regulator
1	1	1	1	1	1	1	1	1	1	1	arabinose-5-phosphate isomerase [EC:5.3.1.13]
1	1	1	1	1	1	1	1	1	1	1	hydrogenase maturation protein HypF
1	1	1	1	1	1	1	1	1	1	1	adenosylcobinamide-phosphate synthase [EC:6.3.1.10]
1	1	1	1	1	2	1	1	1	1	1	adenosylcobinamide-GDP ribazoletransferase [EC:2.7.8.26]
1	1	1	1	1	0	1	1	1	1	1	glycerate 2-kinase [EC:2.7.1.165]
1	1	1	1	1	1	1	1	1	1	1	ubiquinone biosynthesis protein
1	1	1	1	1	1	1	1	1	1	1	UDP-N-acetylmuramate--alanine ligase [EC:6.3.2.8]
1	1	1	1	1	1	1	1	1	1	1	UDP-N-acetylmuramoylalanine--D-glutamate ligase [EC:6.3.2.9]
1	1	1	1	1	1	1	1	1	1	1	ATP-dependent HslUV protease ATP-binding subunit HslU
1	1	1	1	1	1	1	1	1	1	1	signal peptidase II [EC:3.4.23.36]
1	1	1	1	1	1	1	1	1	1	1	competence protein ComEA
1	1	1	1	1	1	1	1	1	1	1	hydrogenase nickel incorporation protein HypB
1	1	1	1	1	1	1	1	1	1	1	ribosomal protein S12 methylthiotransferase [EC:2.8.4.4]
1	1	1	1	1	1	1	1	1	1	1	small subunit ribosomal protein S11
1	0	0	2	1	2	1	1	3	1	1	GntR family transcriptional regulator, transcriptional repressor for pyruvate dehydrogenase complex
2	1	2	1	2	1	1	1	1	1	1	phosphocarrier protein HPr
1	1	1	1	1	0	1	1	1	1	1	manganese/zinc/iron transport system substrate-binding protein
1	1	1	1	1	1	1	1	1	1	1	thymidylate synthase (FAD) [EC:2.1.1.148]
1	1	1	1	1	1	1	0	1	1	1	mannose-1-phosphate guanylyltransferase [EC:2.7.7.13]
1	1	1	1	1	1	1	1	1	1	1	methylmalonyl-CoA/ethylmalonyl-CoA epimerase [EC:5.1.99.1]
1	1	1	1	1	2	1	1	1	1	1	two-component system, NarL family, sensor histidine kinase DegS [EC:2.7.13.3]
1	1	1	1	1	1	1	1	1	1	1	pyrimidine-nucleoside phosphorylase [EC:2.4.2.2]
1	1	1	1	1	1	1	1	1	1	1	Fe-S cluster assembly protein SufB
1	1	1	1	1	1	1	1	1	1	1	glycyl-tRNA synthetase beta chain [EC:6.1.1.14]
1	1	1	1	1	0	1	1	1	1	1	enolase [EC:4.2.1.11]
1	1	1	1	1	1	1	1	1	1	1	molecular chaperone Hsp33
1	1	1	1	1	1	1	1	1	1	1	flagellar P-ring protein FlgI
1	1	1	1	1	1	1	1	1	1	1	flagellar biosynthesis protein FliP
1	1	1	1	1	1	1	1	1	1	1	anaerobic ribonucleoside-triphosphate reductase activating protein [EC:1.97.1.4]
2	2	1	2	2	1	1	1	2	1	1	1-deoxy-D-xylulose-5-phosphate synthase [EC:2.2.1.7]
1	1	1	1	1	1	1	1	1	1	1	P-type Cu+ transporter [EC:7.2.2.8]
1	1	1	1	1	1	1	1	1	1	1	histidyl-tRNA synthetase [EC:6.1.1.21]
1	1	1	1	1	1	1	1	1	1	1	tRNA (guanine37-N1)-methyltransferase [EC:2.1.1.228]
1	1	1	1	1	1	1	1	1	1	1	DNA polymerase III subunit gamma/tau [EC:2.7.7.7]
1	1	1	1	1	1	1	1	1	1	1	elongation factor Ts
1	1	1	1	1	1	1	1	1	1	1	glutaminyl-tRNA synthetase [EC:6.1.1.18]
1	1	1	1	1	1	1	1	1	1	1	fructose-1,6-bisphosphatase III [EC:3.1.3.11]
1	1	1	1	1	1	1	1	1	1	1	GTP diphosphokinase / guanosine-3',5'-bis(diphosphate) 3'-diphosphatase [EC:2.7.6.5 3.1.7.2]
1	1	1	1	1	1	1	1	1	1	1	arginyl-tRNA synthetase [EC:6.1.1.19]
1	1	1	1	1	1	1	1	1	1	1	elongation factor P
1	1	1	1	1	1	1	1	1	1	1	DNA-directed RNA polymerase subunit delta
1	1	1	1	1	1	1	1	1	1	1	preprotein translocase subunit SecF
1	1	1	1	1	1	1	1	1	1	1	fumarate hydratase subunit alpha [EC:4.2.1.2]
1	1	1	1	1	1	1	1	1	1	1	DNA-directed RNA polymerase subunit omega [EC:2.7.7.6]
1	1	1	1	1	1	1	1	1	1	1	transcriptional pleiotropic repressor
1	1	1	1	1	1	1	1	1	1	1	flagellar protein FliO/FliZ
1	1	1	1	1	1	1	1	1	1	1	D-aminoacyl-tRNA deacylase [EC:3.1.1.96]
1	1	1	1	1	1	1	1	1	1	1	peptidoglycan hydrolase FlgJ
1	1	1	1	1	1	1	1	1	1	1	DNA processing protein
1	1	1	1	1	1	1	1	1	1	1	glycyl-tRNA synthetase alpha chain [EC:6.1.1.14]
1	1	1	1	1	1	1	1	1	1	1	inner membrane protein
1	1	1	1	1	1	1	1	1	1	1	succinyl-CoA:acetate CoA-transferase [EC:2.8.3.18]
1	1	1	1	1	1	1	1	1	1	1	cytochrome c-type biogenesis protein CcmE
1	1	1	1	1	1	1	1	1	1	1	6,7-dimethyl-8-ribityllumazine synthase [EC:2.5.1.78]
1	1	1	1	1	1	1	1	1	1	1	ribosome hibernation promoting factor
1	2	1	1	1	1	1	1	1	1	1	molybdate transport system substrate-binding protein
1	1	1	1	1	1	1	1	1	1	1	N-acetyl-gamma-glutamyl-phosphate reductase [EC:1.2.1.38]
1	1	1	1	1	1	1	1	1	1	1	ADP-ribose diphosphatase [EC:3.6.1.13 3.6.1.-]
1	1	1	1	1	1	1	1	1	1	1	ribonuclease HII [EC:3.1.26.4]
1	1	1	1	1	1	1	1	1	1	1	small subunit ribosomal protein S17
1	1	1	1	1	1	1	1	1	1	1	manganese-dependent inorganic pyrophosphatase [EC:3.6.1.1]
1	1	1	1	1	1	1	1	1	1	1	hydrogenase expression/formation protein HypC
1	1	1	1	1	1	1	1	1	1	1	host factor-I protein
1	1	1	1	1	1	1	1	1	1	1	signal peptidase I [EC:3.4.21.89]
1	1	1	1	1	1	1	1	1	1	1	3-isopropylmalate/(R)-2-methylmalate dehydratase large subunit [EC:4.2.1.33 4.2.1.35]
1	1	1	1	1	1	1	1	1	1	1	SsrA-binding protein
1	1	1	1	1	1	1	1	1	1	1	hydrogenase nickel incorporation protein HypA/HybF
1	1	1	1	1	1	1	1	1	1	1	16S rRNA (guanine1516-N2)-methyltransferase [EC:2.1.1.242]
1	1	1	1	1	1	1	1	1	1	1	small subunit ribosomal protein S18
1	1	1	1	1	1	1	1	1	1	1	undecaprenyl diphosphate synthase [EC:2.5.1.31]
1	1	1	1	1	1	1	1	1	1	1	nucleoside triphosphate pyrophosphatase [EC:3.6.1.-]
1	1	1	2	1	1	1	1	1	1	1	DNA segregation ATPase FtsK/SpoIIIE, S-DNA-T family
1	1	1	1	1	1	1	1	1	1	1	ACT domain-containing protein
1	1	1	1	1	1	1	1	1	1	1	aspartate carbamoyltransferase catalytic subunit [EC:2.1.3.2]
1	1	1	1	1	1	1	1	1	1	1	methionyl aminopeptidase [EC:3.4.11.18]
1	1	1	1	1	1	1	1	1	1	1	diaminohydroxyphosphoribosylaminopyrimidine deaminase / 5-amino-6-(5-phosphoribosylamino)uracil reductase [EC:3.5.4.26 1.1.1.193]
1	1	1	1	1	1	1	1	1	1	1	glutamate-5-semialdehyde dehydrogenase [EC:1.2.1.41]
1	1	1	1	0	2	1	1	1	1	1	alpha-glucoside PTS system EIICB component [EC:2.7.1.208 2.7.1.-]
1	1	1	1	1	1	1	1	1	1	1	small subunit ribosomal protein S5
1	1	1	1	1	1	1	1	1	1	1	heme exporter protein C
1	1	1	1	1	1	1	1	1	1	1	dihydropteroate synthase [EC:2.5.1.15]
1	1	1	1	1	1	1	1	1	1	1	ADP-L-glycero-D-manno-heptose 6-epimerase [EC:5.1.3.20]
1	1	1	1	1	2	1	1	1	1	1	epoxyqueuosine reductase [EC:1.17.99.6]
1	1	1	1	1	1	1	1	1	1	1	23S rRNA (cytidine1920-2'-O)/16S rRNA (cytidine1409-2'-O)-methyltransferase [EC:2.1.1.226 2.1.1.227]
1	0	0	0	0	0	1	1	0	1	1	small multidrug resistance family-3 protein
1	1	1	1	1	1	1	1	1	1	1	flagellar hook-associated protein 3 FlgL
1	1	1	1	1	1	1	1	1	1	1	methylenetetrahydrofolate--tRNA-(uracil-5-)-methyltransferase [EC:2.1.1.74]
1	1	1	1	1	1	1	1	1	1	1	flagellar protein FlbB
1	1	1	1	1	1	1	1	1	1	1	preprotein translocase subunit SecY
1	1	1	1	1	1	1	1	1	1	1	metallo-beta-lactamase family protein
1	1	1	1	1	1	1	1	1	1	1	cold shock protein
1	1	1	1	1	1	1	1	1	1	1	glutamyl-tRNA synthetase [EC:6.1.1.17]
1	1	1	1	1	1	1	1	1	1	1	molecular chaperone DnaK
1	1	1	1	1	1	1	1	1	1	1	2-isopropylmalate synthase [EC:2.3.3.13]
1	1	1	1	1	1	1	1	1	1	1	DNA polymerase III subunit delta [EC:2.7.7.7]
1	1	1	1	1	1	1	1	1	1	1	DNA polymerase III subunit delta' [EC:2.7.7.7]
1	1	1	1	1	1	1	1	1	1	1	phenylalanyl-tRNA synthetase beta chain [EC:6.1.1.20]
1	1	1	1	1	1	1	1	1	1	1	bifunctional UDP-N-acetylglucosamine pyrophosphorylase / glucosamine-1-phosphate N-acetyltransferase [EC:2.7.7.23 2.3.1.157]
1	1	1	1	1	1	1	1	1	1	1	aspartyl-tRNA(Asn)/glutamyl-tRNA(Gln) amidotransferase subunit A [EC:6.3.5.6 6.3.5.7]
1	1	1	1	1	1	1	1	1	1	1	heat-inducible transcriptional repressor
1	1	1	1	1	1	1	1	1	1	1	flagellar hook-associated protein 1
1	2	2	1	1	2	1	1	2	1	1	ATP-dependent Lon protease [EC:3.4.21.53]
1	1	1	1	1	2	1	1	1	1	1	nicotinate-nucleotide--dimethylbenzimidazole phosphoribosyltransferase [EC:2.4.2.21]
2	2	1	1	1	1	2	1	2	1	1	peptide deformylase [EC:3.5.1.88]
1	1	1	1	1	1	1	1	1	1	1	spermidine synthase [EC:2.5.1.16]
1	1	1	1	1	2	1	1	1	1	1	cytidine deaminase [EC:3.5.4.5]
1	1	1	1	1	1	1	1	1	1	1	23S rRNA (pseudouridine1915-N3)-methyltransferase [EC:2.1.1.177]
1	1	1	1	1	1	1	1	1	1	1	heme exporter protein B
1	1	1	1	1	2	1	1	1	1	1	glucose-1-phosphate thymidylyltransferase [EC:2.7.7.24]
1	1	1	1	1	1	1	1	1	1	1	ribonucrease Y [EC:3.1.-.-]
1	1	1	1	1	1	1	1	1	1	1	glutamate N-acetyltransferase / amino-acid N-acetyltransferase [EC:2.3.1.35 2.3.1.1]
1	1	1	1	1	1	1	1	1	1	1	dipeptidase D [EC:3.4.13.-]
1	1	1	1	1	1	1	1	1	1	1	DNA repair protein RadA/Sms
1	1	1	1	1	1	1	1	1	1	1	thioredoxin 1
1	1	1	1	1	1	1	1	1	1	1	4-hydroxy-tetrahydrodipicolinate synthase [EC:4.3.3.7]
1	1	1	1	1	1	1	1	1	1	1	membrane-bound serine protease (ClpP class)
1	1	1	1	1	1	1	1	1	1	1	tRNA threonylcarbamoyladenosine dehydratase
1	1	1	1	1	1	1	1	1	1	1	phosphoribosylformylglycinamidine cyclo-ligase [EC:6.3.3.1]
1	1	1	1	1	1	1	1	1	1	1	succinyl-CoA synthetase alpha subunit [EC:6.2.1.5]
1	1	1	1	1	1	1	1	1	1	1	uroporphyrinogen III methyltransferase / synthase [EC:2.1.1.107 4.2.1.75]
1	1	1	1	1	1	1	1	1	1	1	nitrogen fixation protein NifU and related proteins
1	1	1	1	1	1	1	1	1	1	1	cell division transport system ATP-binding protein
1	1	1	1	0	3	1	1	1	1	1	RpiR family transcriptional regulator, glv operon transcriptional regulator
1	1	1	1	1	1	1	1	1	1	1	tRNA uridine 5-carboxymethylaminomethyl modification enzyme
1	1	1	1	1	1	1	1	1	1	1	ornithine carbamoyltransferase [EC:2.1.3.3]
1	1	1	1	1	1	1	1	1	1	1	ribonuclease R [EC:3.1.13.1]
4	3	5	4	4	2	1	1	3	1	1	iron(III) transport system substrate-binding protein
1	1	1	1	1	1	1	1	1	1	1	lipopolysaccharide export system permease protein
1	1	1	1	1	1	1	1	1	1	1	small subunit ribosomal protein S6
1	1	1	1	1	1	1	1	1	1	1	guanylate kinase [EC:2.7.4.8]
1	1	1	1	0	0	1	1	1	1	1	cytochrome c biogenesis protein CcmG, thiol:disulfide interchange protein DsbE
1	1	1	1	1	1	1	1	1	1	1	homoserine dehydrogenase [EC:1.1.1.3]
1	1	1	1	1	1	1	1	1	1	1	transcription termination/antitermination protein NusA
1	1	1	1	1	1	1	1	1	1	1	prephenate dehydrogenase [EC:1.3.1.12]
1	1	1	1	1	1	1	1	1	1	1	phosphatidate cytidylyltransferase [EC:2.7.7.41]
1	1	1	1	1	1	1	1	1	1	1	ribonuclease P protein component [EC:3.1.26.5]
1	1	1	1	1	1	1	1	1	1	1	2',3'-cyclic-nucleotide 2'-phosphodiesterase [EC:3.1.4.16]
1	1	1	1	1	1	1	1	1	1	1	aspartyl-tRNA synthetase [EC:6.1.1.12]
1	1	1	1	1	1	1	1	1	1	1	RNA polymerase sporulation-specific sigma factor
1	1	1	1	1	1	1	1	1	1	1	flagellar motor switch protein FliM
1	1	1	1	1	1	1	1	1	1	1	transcriptional regulator of stress and heat shock response
1	1	1	1	1	0	1	1	1	1	1	fumarate hydratase, class II [EC:4.2.1.2]
1	1	1	1	1	1	1	1	1	1	1	4-hydroxy-tetrahydrodipicolinate reductase [EC:1.17.1.8]
1	1	1	1	1	1	1	1	1	1	1	FAD:protein FMN transferase [EC:2.7.1.180]
1	1	1	1	1	1	1	1	1	1	1	phenylalanyl-tRNA synthetase alpha chain [EC:6.1.1.20]
1	1	1	1	1	1	1	1	1	1	1	DNA-directed RNA polymerase subunit beta' [EC:2.7.7.6]
1	1	1	1	1	1	1	1	1	1	1	elongation factor Tu
1	1	1	1	1	1	1	1	1	1	1	bifunctional oligoribonuclease and PAP phosphatase NrnA [EC:3.1.3.7 3.1.13.3]
1	1	1	1	1	1	1	1	1	1	1	primosomal protein N' (replication factor Y) (superfamily II helicase) [EC:5.6.2.4]
1	1	1	1	1	1	1	1	1	1	1	flagellar motor switch protein FliN
1	1	1	1	1	2	1	1	1	1	1	tRNA-uridine 2-sulfurtransferase [EC:2.8.1.13]
1	1	1	1	1	1	1	1	1	1	1	fumarate hydratase subunit beta [EC:4.2.1.2]
1	1	1	1	1	1	1	1	1	1	1	large subunit ribosomal protein L7A
1	1	1	1	1	1	1	1	1	1	1	dihydroxy-acid dehydratase [EC:4.2.1.9]
1	1	1	1	1	1	1	1	1	1	1	transcription termination/antitermination protein NusG
1	1	1	1	1	1	1	1	1	1	1	amidophosphoribosyltransferase [EC:2.4.2.14]
1	1	1	1	1	1	1	1	1	1	1	cytochrome c-type biogenesis protein CcmF
1	1	1	1	1	1	1	1	1	1	1	methylenetetrahydrofolate dehydrogenase (NADP+) / methenyltetrahydrofolate cyclohydrolase [EC:1.5.1.5 3.5.4.9]
1	1	1	1	1	1	1	1	1	1	1	dTMP kinase [EC:2.7.4.9]
1	1	1	1	1	1	1	1	1	1	1	methionyl-tRNA formyltransferase [EC:2.1.2.9]
1	1	1	1	1	1	1	1	1	1	1	small subunit ribosomal protein S13
1	1	1	1	1	1	1	1	1	1	1	small subunit ribosomal protein S10
1	1	1	1	1	1	1	1	1	1	1	ATP-dependent DNA helicase RecG [EC:5.6.2.4]
1	1	1	1	1	1	1	1	1	1	1	peptidyl-tRNA hydrolase, PTH1 family [EC:3.1.1.29]
1	1	1	1	1	1	1	1	1	1	1	nitrate reductase gamma subunit [EC:1.7.5.1 1.7.99.-]
1	1	1	1	1	1	1	1	1	1	1	UDP-N-acetylglucosamine--N-acetylmuramyl-(pentapeptide) pyrophosphoryl-undecaprenol N-acetylglucosamine transferase [EC:2.4.1.227]
1	1	1	1	1	1	1	1	1	1	1	D-glycero-beta-D-manno-heptose 1-phosphate adenylyltransferase [EC:2.7.7.70]
1	1	1	1	1	1	1	1	1	1	1	succinyl-CoA synthetase beta subunit [EC:6.2.1.5]
1	1	1	1	1	1	1	1	1	1	1	glutamine synthetase [EC:6.3.1.2]
1	1	1	1	1	1	1	1	1	1	1	7-cyano-7-deazaguanine synthase [EC:6.3.4.20]
1	1	1	1	1	1	1	1	1	1	1	MFS transporter, NNP family, nitrate/nitrite transporter
2	1	1	1	1	2	2	1	1	1	1	ATP-dependent DNA helicase UvrD/PcrA [EC:5.6.2.4]
2	2	2	2	2	2	1	1	2	1	1	gamma-carbonic anhydrase [EC:4.2.1.-]
1	1	1	1	1	1	1	1	1	1	1	tRNA-dihydrouridine synthase B [EC:1.-.-.-]
1	1	1	1	1	1	1	1	1	1	1	acetylornithine/N-succinyldiaminopimelate aminotransferase [EC:2.6.1.11 2.6.1.17]
2	2	1	1	1	3	1	2	1	1	1	chromosome partitioning protein
1	1	1	1	1	1	1	1	1	1	1	small subunit ribosomal protein S12
1	1	1	1	1	1	1	1	1	1	1	cell division transport system permease protein
1	1	1	1	1	1	1	1	1	1	1	ribonuclease HI [EC:3.1.26.4]
1	1	1	1	1	2	1	1	1	1	1	HlyD family secretion protein
1	1	1	1	1	1	1	1	1	1	1	threonylcarbamoyladenosine tRNA methylthiotransferase MtaB [EC:2.8.4.5]
1	1	1	1	1	1	1	1	1	1	1	nicotinate-nucleotide adenylyltransferase [EC:2.7.7.18]
1	1	1	1	1	1	1	1	1	1	1	dCMP deaminase [EC:3.5.4.12]
1	1	1	1	1	1	1	1	1	1	1	magnesium transporter
1	1	1	1	1	1	1	1	1	1	1	uracil permease
1	1	1	1	1	0	1	1	1	1	1	hydroxymethylpyrimidine/phosphomethylpyrimidine kinase [EC:2.7.1.49 2.7.4.7]
1	1	1	1	1	0	1	1	1	1	1	NAD-dependent deacetylase [EC:2.3.1.286]
1	1	1	1	1	1	1	1	1	1	1	shikimate dehydrogenase [EC:1.1.1.25]
1	1	1	1	1	1	1	1	1	1	1	anthranilate phosphoribosyltransferase [EC:2.4.2.18]
1	1	1	1	1	1	1	1	1	1	1	inhibitor of the pro-sigma K processing machinery
1	1	1	1	1	1	1	1	1	1	1	seryl-tRNA synthetase [EC:6.1.1.11]
1	1	1	1	1	1	1	1	1	1	1	negative regulator of flagellin synthesis FlgM
2	2	2	2	2	1	1	1	2	1	1	RNA polymerase primary sigma factor
1	1	1	1	2	1	1	1	1	1	1	methylmalonyl-CoA mutase, C-terminal domain [EC:5.4.99.2]
1	1	1	1	1	1	1	1	1	1	1	flagellar biosynthesis protein FlhB
1	1	1	1	1	1	1	1	1	1	1	putative pyruvate formate lyase activating enzyme [EC:1.97.1.4]
1	1	1	1	1	1	1	1	1	1	1	flagellar protein FliL
1	1	1	1	1	1	1	1	1	1	1	transcription-repair coupling factor (superfamily II helicase) [EC:5.6.2.4]
1	1	1	1	1	1	1	2	1	1	1	2,3-bisphosphoglycerate-independent phosphoglycerate mutase [EC:5.4.2.12]
1	1	1	1	1	1	1	1	1	1	1	pyruvate-ferredoxin/flavodoxin oxidoreductase [EC:1.2.7.1 1.2.7.-]
1	2	1	2	1	1	1	1	1	1	1	3-hydroxyacyl-[acyl-carrier-protein] dehydratase [EC:4.2.1.59]
1	1	1	1	1	1	1	1	1	1	1	flagellar hook-length control protein FliK
1	1	1	1	1	1	1	1	1	1	1	flagellar biosynthesis protein FlhA
1	1	1	1	1	1	1	1	1	1	1	methylmalonyl-CoA mutase, N-terminal domain [EC:5.4.99.2]
1	1	1	1	1	1	1	1	1	1	1	methionyl-tRNA synthetase [EC:6.1.1.10]
1	1	1	1	1	1	1	1	1	1	1	diadenylate cyclase [EC:2.7.7.85]
1	1	1	1	1	1	1	1	1	1	1	queuine tRNA-ribosyltransferase [EC:2.4.2.29]
1	1	1	1	1	1	1	1	1	1	1	nucleoside-diphosphate kinase [EC:2.7.4.6]
1	1	1	1	1	1	1	1	1	1	1	pantetheine-phosphate adenylyltransferase [EC:2.7.7.3]
1	1	1	1	1	1	1	1	1	1	1	pyrimidine operon attenuation protein / uracil phosphoribosyltransferase [EC:2.4.2.9]
1	1	1	1	1	1	1	1	1	1	1	purine-nucleoside/S-methyl-5'-thioadenosine phosphorylase / adenosine deaminase [EC:2.4.2.1 2.4.2.28 3.5.4.4]
1	1	1	1	1	1	1	1	1	1	1	small subunit ribosomal protein S4
1	1	1	1	1	1	1	1	1	1	1	small subunit ribosomal protein S7
1	1	1	1	1	1	1	1	1	1	1	XTP/dITP diphosphohydrolase [EC:3.6.1.66]
1	1	1	1	1	1	1	1	1	1	1	small subunit ribosomal protein S1
1	1	1	1	1	1	1	1	1	1	1	ribonucleoside-triphosphate reductase (formate) [EC:1.1.98.6]
1	1	1	1	1	1	1	1	1	1	1	glutamine---fructose-6-phosphate transaminase (isomerizing) [EC:2.6.1.16]
4	3	1	1	1	3	2	2	4	1	1	ParB family transcriptional regulator, chromosome partitioning protein
1	1	1	1	1	1	1	1	1	1	1	sec-independent protein translocase protein TatC
1	1	1	1	1	1	1	1	1	1	1	ATP-dependent Clp protease ATP-binding subunit ClpB
1	1	1	1	1	1	1	1	1	1	1	formate--tetrahydrofolate ligase [EC:6.3.4.3]
1	1	1	0	1	1	1	1	1	1	1	ribonuclease III [EC:3.1.26.3]
1	1	1	1	1	1	1	1	1	1	1	manganese-transporting P-type ATPase C [EC:7.2.2.22]
1	1	1	1	1	1	1	1	1	1	1	tRNA threonylcarbamoyladenosine biosynthesis protein TsaE
1	1	1	1	1	1	1	1	1	1	1	dihydroorotate dehydrogenase (NAD+) catalytic subunit [EC:1.3.1.14]
1	1	1	1	1	2	1	1	1	1	1	PPM family protein phosphatase [EC:3.1.3.16]
1	1	1	1	1	1	1	1	1	1	1	6-pyruvoyltetrahydropterin/6-carboxytetrahydropterin synthase [EC:4.2.3.12 4.1.2.50]
1	1	1	1	1	1	1	1	1	1	1	nitrate reductase molybdenum cofactor assembly chaperone NarJ/NarW
1	1	1	1	1	1	1	1	1	1	1	translocation and assembly module TamB
1	1	1	1	1	1	1	1	1	1	1	small subunit ribosomal protein S9
1	1	1	1	1	1	1	1	1	1	1	small subunit ribosomal protein S3
1	1	1	1	1	1	1	1	1	1	1	peptide chain release factor 1
1	1	1	1	1	1	1	1	1	1	1	glucose-1-phosphate cytidylyltransferase [EC:2.7.7.33]
1	1	1	1	1	1	1	1	1	1	1	BirA family transcriptional regulator, biotin operon repressor / biotin---[acetyl-CoA-carboxylase] ligase [EC:6.3.4.15]
1	1	1	1	1	1	1	1	1	1	1	tRNA 2-thiocytidine biosynthesis protein TtcA
1	1	1	1	1	3	1	1	1	1	1	DNA-binding protein HU-beta
1	1	0	1	1	1	1	1	1	1	1	multidrug efflux pump
1	1	1	1	1	1	1	1	1	1	1	nicotinate phosphoribosyltransferase [EC:6.3.4.21]
1	1	1	1	1	1	1	1	1	1	1	nucleoid-associated protein EbfC
1	1	1	1	1	1	1	1	1	1	1	flagellar basal-body rod modification protein FlgD
1	1	1	1	1	1	1	1	1	1	1	isoleucyl-tRNA synthetase [EC:6.1.1.5]
1	1	1	1	1	1	1	1	1	1	1	anthranilate synthase component I [EC:4.1.3.27]
1	1	1	1	1	1	1	1	1	1	1	DNA-directed RNA polymerase subunit alpha [EC:2.7.7.6]
1	1	1	1	1	1	1	1	1	1	1	chemotaxis protein methyltransferase CheR [EC:2.1.1.80]
1	1	1	1	1	1	1	1	1	1	1	flagellar biosynthesis protein FlhF
1	1	1	1	1	1	1	1	1	1	1	tRNA(Ile)-lysidine synthase [EC:6.3.4.19]
1	1	1	1	1	1	1	1	1	1	1	flagellar motor switch protein FliG
1	1	1	1	1	1	1	1	1	1	1	flagellar biosynthesis protein
1	1	1	1	1	1	1	1	1	1	1	S-adenosylmethionine:tRNA ribosyltransferase-isomerase [EC:2.4.99.17]
1	1	1	1	1	1	1	1	1	1	1	flagellar assembly protein FliH
1	1	1	1	1	1	1	0	1	1	1	GDP-L-fucose synthase [EC:1.1.1.271]
1	1	1	1	1	1	1	1	1	1	1	endonuclease III [EC:3.2.2.- 4.2.99.18]
1	1	1	1	1	1	1	1	1	1	1	RNA polymerase sigma factor FliA
1	1	1	1	1	1	1	1	1	1	1	5-methyltetrahydrofolate--homocysteine methyltransferase [EC:2.1.1.13]
1	1	1	1	1	1	1	1	1	1	1	carboxylesterase [EC:3.1.1.1]
1	1	1	1	1	1	1	1	1	1	1	flagellar basal-body rod protein FlgC
1	1	1	1	1	1	1	1	1	1	1	tryptophan synthase alpha chain [EC:4.2.1.20]
1	1	1	1	1	1	1	1	1	1	1	glutaconyl-CoA/methylmalonyl-CoA decarboxylase subunit delta
1	1	1	1	1	1	1	1	1	1	1	orotate phosphoribosyltransferase [EC:2.4.2.10]
1	1	1	1	1	1	1	1	1	1	1	type III pantothenate kinase [EC:2.7.1.33]
1	1	1	1	1	1	1	1	1	1	1	3-deoxy-manno-octulosonate cytidylyltransferase (CMP-KDO synthetase) [EC:2.7.7.38]
1	1	1	1	1	1	1	1	1	1	1	UDP-2,3-diacylglucosamine hydrolase [EC:3.6.1.54]
1	1	1	1	1	1	1	1	1	1	1	CMP/dCMP kinase [EC:2.7.4.25]
1	1	1	1	1	1	1	1	1	1	1	ribosome-binding factor A
1	1	1	1	1	1	1	1	1	1	1	S-adenosylmethionine synthetase [EC:2.5.1.6]
1	1	1	1	1	1	1	1	1	1	1	ribonuclease J [EC:3.1.-.-]
1	1	1	1	1	1	1	1	1	1	1	heptose-I-phosphate ethanolaminephosphotransferase [EC:2.7.8.-]
1	1	1	1	1	1	1	1	1	1	1	dUTP diphosphatase [EC:3.6.1.23]
1	1	1	1	1	1	1	1	1	1	1	small subunit ribosomal protein S20
1	1	1	1	1	1	1	1	1	1	1	phosphoserine aminotransferase [EC:2.6.1.52]
1	1	1	1	1	1	1	1	1	1	1	germination protein M
1	1	1	1	1	1	1	1	1	1	1	zinc transport system substrate-binding protein
1	1	1	1	1	1	1	1	1	1	1	small subunit ribosomal protein S14
1	0	0	0	0	1	1	1	0	1	1	flotillin
1	1	1	1	1	1	1	1	1	1	1	chorismate synthase [EC:4.2.3.5]
1	1	1	1	1	1	1	1	1	1	1	adenylosuccinate synthase [EC:6.3.4.4]
1	1	1	1	1	1	1	1	1	1	1	molecular chaperone DnaJ
1	1	1	1	1	1	1	1	1	1	1	nitrate reductase / nitrite oxidoreductase, alpha subunit [EC:1.7.5.1 1.7.99.-]
1	1	1	1	1	1	1	1	1	1	1	small subunit ribosomal protein S15
1	1	1	1	1	1	1	1	1	1	1	colanic acid/amylovoran biosynthesis protein WcaK/AmsJ
1	1	1	1	1	2	1	1	1	1	1	lipopolysaccharide export system protein LptC
1	1	1	1	1	1	1	1	1	1	1	peptide chain release factor 2
1	1	1	1	1	1	1	1	1	1	1	cobalt-precorrin-5B (C1)-methyltransferase [EC:2.1.1.195]
1	1	1	1	1	1	1	1	1	1	1	GTP cyclohydrolase IA [EC:3.5.4.16]
1	1	1	1	1	1	1	1	1	1	1	lipid-A-disaccharide synthase [EC:2.4.1.182]
1	1	1	1	1	1	1	1	1	1	1	glycosyltransferase 2 family protein
1	1	1	1	1	1	1	1	1	1	1	4-hydroxy-3-methylbut-2-en-1-yl diphosphate reductase [EC:1.17.7.4]
1	1	1	1	1	1	1	1	1	1	1	hypoxanthine phosphoribosyltransferase [EC:2.4.2.8]
1	1	1	1	1	1	1	1	1	1	1	2-iminobutanoate/2-iminopropanoate deaminase [EC:3.5.99.10]
1	1	1	1	1	1	1	1	1	1	1	tryptophanyl-tRNA synthetase [EC:6.1.1.2]
1	1	1	1	1	1	1	1	1	1	1	valyl-tRNA synthetase [EC:6.1.1.9]
1	1	1	1	1	1	1	1	1	1	1	cyclic-di-AMP phosphodiesterase [EC:3.1.4.59]
1	1	1	1	1	1	1	1	1	1	1	DNA-directed RNA polymerase subunit beta [EC:2.7.7.6]
1	1	1	1	1	1	1	1	1	1	1	flagellar protein FliJ
1	1	1	1	1	1	1	1	1	1	1	flagellar hook-associated protein 2
1	1	1	1	1	1	1	1	1	1	1	chaperonin GroEL [EC:5.6.1.7]
1	1	1	1	1	1	1	1	1	1	1	flagellum-specific ATP synthase [EC:7.4.2.8]
1	1	1	1	1	0	1	1	1	1	1	periplasmic iron binding protein
1	1	1	1	1	1	1	1	1	1	1	alanyl-tRNA synthetase [EC:6.1.1.7]
1	1	1	1	1	1	1	1	1	1	1	tyrosyl-tRNA synthetase [EC:6.1.1.1]
1	1	1	1	1	1	1	1	1	1	1	phosphatidylglycerol---prolipoprotein diacylglyceryl transferase [EC:2.5.1.145]
1	1	1	1	1	1	1	1	1	1	1	glutaconyl-CoA/methylmalonyl-CoA decarboxylase subunit gamma
1	1	1	1	1	1	1	1	1	1	1	uracil phosphoribosyltransferase [EC:2.4.2.9]
1	1	1	1	1	1	1	1	1	1	1	2-C-methyl-D-erythritol 4-phosphate cytidylyltransferase [EC:2.7.7.60]
1	1	1	1	1	1	1	1	1	1	1	(E)-4-hydroxy-3-methylbut-2-enyl-diphosphate synthase [EC:1.17.7.1 1.17.7.3]
1	1	1	1	1	1	1	1	1	1	1	dihydroorotate dehydrogenase electron transfer subunit
1	1	1	1	1	1	1	1	1	1	1	peptide chain release factor 3
1	1	1	1	1	0	1	1	1	1	1	agmatinase [EC:3.5.3.11]
1	1	1	1	1	1	1	1	1	1	1	cobalt-precorrin 5A hydrolase [EC:3.7.1.12]
1	1	1	1	1	1	1	1	1	1	1	small subunit ribosomal protein S8
1	1	1	1	1	1	1	1	1	1	1	adenosylhomocysteinase [EC:3.13.2.1]
1	1	1	1	1	1	1	1	1	1	1	fluoroacetyl-CoA thioesterase [EC:3.1.2.29]
1	1	1	1	1	2	1	1	1	1	1	branched-chain amino acid aminotransferase [EC:2.6.1.42]
1	1	1	1	1	0	1	1	1	1	1	phosphoenolpyruvate phosphomutase / 2-hydroxyethylphosphonate cytidylyltransferase [EC:5.4.2.9 2.7.7.104]
1	1	1	1	1	1	1	1	1	1	1	CDP-glucose 4,6-dehydratase [EC:4.2.1.45]
1	1	1	1	1	1	1	1	1	1	1	nitrate reductase / nitrite oxidoreductase, beta subunit [EC:1.7.5.1 1.7.99.-]
1	1	1	1	1	1	1	1	1	1	1	tRNA modification GTPase [EC:3.6.-.-]
1	1	1	1	1	1	1	1	1	1	1	molecular chaperone GrpE
1	1	1	1	1	1	1	1	1	1	1	flavin prenyltransferase [EC:2.5.1.129]
1	1	1	1	1	1	1	1	1	1	1	UDP-N-acetylglucosamine 2-epimerase (non-hydrolysing) [EC:5.1.3.14]
1	1	1	1	0	2	1	1	1	1	1	aldose 1-epimerase [EC:5.1.3.3]
1	1	1	1	1	1	1	1	1	1	1	4-hydroxybenzoate polyprenyltransferase [EC:2.5.1.39]
1	1	1	1	1	1	1	1	1	1	1	PLP dependent protein
1	1	1	1	1	1	1	1	1	1	1	cyclic pyranopterin monophosphate synthase [EC:4.6.1.17]
1	2	2	2	2	1	1	1	2	1	1	LysR family transcriptional regulator, transcription activator of glutamate synthase operon
1	1	1	1	1	1	1	1	1	1	1	phospholipid/cholesterol/gamma-HCH transport system ATP-binding protein
1	1	1	2	1	2	1	1	1	1	1	D-methionine transport system ATP-binding protein
1	1	1	1	1	1	1	1	1	1	1	phosphate starvation-inducible protein PhoH and related proteins
1	1	1	1	1	1	1	1	1	1	1	1-phosphofructokinase [EC:2.7.1.56]
1	1	1	1	1	1	1	1	1	1	1	flagellar assembly factor FliW
1	1	1	1	1	1	1	1	1	1	1	large subunit ribosomal protein L16
1	1	1	1	1	1	1	1	1	1	1	GTP-binding protein LepA
1	1	1	1	1	1	1	1	1	1	1	UPF0755 protein
1	1	1	1	1	1	1	1	1	1	1	F-type H+/Na+-transporting ATPase subunit alpha [EC:7.1.2.2 7.2.2.1]
1	1	1	1	1	1	1	1	1	1	1	DNA mismatch repair protein MutS
1	1	1	1	1	1	1	1	1	1	1	L-asparaginase [EC:3.5.1.1]
1	1	1	1	1	1	1	1	1	1	1	large subunit ribosomal protein L20
1	1	1	1	1	1	1	1	1	1	1	mini-ribonuclease III [EC:3.1.26.-]
1	1	1	1	1	1	1	1	1	1	1	chromosomal replication initiator protein
1	1	1	1	1	1	1	1	1	1	1	glutamate dehydrogenase (NADP+) [EC:1.4.1.4]
1	1	1	0	0	4	4	5	0	1	1	type I restriction enzyme, S subunit [EC:3.1.21.3]
2	2	2	2	2	0	1	1	2	1	1	nicotinamide-nucleotide amidase [EC:3.5.1.42]
1	1	1	1	1	0	1	1	1	1	1	high-affinity iron transporter
1	1	1	1	1	1	1	1	1	1	1	2-dehydro-3-deoxyphosphooctonate aldolase (KDO 8-P synthase) [EC:2.5.1.55]
1	1	1	1	1	1	1	1	1	1	1	two-component system, OmpR family, sensor histidine kinase CiaH [EC:2.7.13.3]
1	1	1	1	1	1	1	1	1	1	1	DUF177 domain-containing protein
1	1	1	1	1	1	1	1	1	1	1	large subunit ribosomal protein L2
1	1	1	1	1	1	1	1	1	1	1	large subunit ribosomal protein L23
1	1	1	1	1	1	1	1	1	1	1	carboxynorspermidine decarboxylase [EC:4.1.1.96]
1	1	1	1	1	1	1	1	1	1	1	F-type H+-transporting ATPase subunit c
1	1	1	1	1	1	1	1	1	1	1	ATP-dependent HslUV protease, peptidase subunit HslV [EC:3.4.25.2]
1	1	1	1	1	1	1	1	1	1	1	UDP-GlcNAc:undecaprenyl-phosphate/decaprenyl-phosphate GlcNAc-1-phosphate transferase [EC:2.7.8.33 2.7.8.35]
1	1	1	1	1	1	1	1	1	1	1	large subunit ribosomal protein L17
1	1	1	1	1	1	1	1	1	1	1	purine-binding chemotaxis protein CheW
1	1	0	1	1	2	1	1	1	1	1	diaminopimelate decarboxylase [EC:4.1.1.20]
1	1	1	1	1	1	1	1	1	1	1	large subunit ribosomal protein L5
1	1	1	1	1	1	1	1	1	1	1	nitrite reductase (cytochrome c-552) [EC:1.7.2.2]
1	1	1	1	1	1	1	1	1	1	1	pyridoxine kinase [EC:2.7.1.35]
1	1	1	1	1	1	1	1	1	1	1	16S rRNA (adenine1518-N6/adenine1519-N6)-dimethyltransferase [EC:2.1.1.182]
1	1	1	1	1	1	1	1	1	1	1	nitronate monooxygenase [EC:1.13.12.16]
1	0	1	0	1	0	1	1	1	1	1	membrane fusion protein YbhG
1	1	1	1	1	1	1	1	1	1	1	putative ATPase
1	1	2	1	2	3	2	2	2	1	1	dTDP-4-dehydrorhamnose 3,5-epimerase [EC:5.1.3.13]
1	1	1	1	1	1	1	1	1	1	1	23S rRNA (adenine2503-C2)-methyltransferase [EC:2.1.1.192]
1	1	1	1	1	1	1	1	1	1	1	cell division topological specificity factor
1	1	1	1	1	1	1	1	1	1	1	7-cyano-7-deazaguanine reductase [EC:1.7.1.13]
1	1	1	1	1	1	1	1	1	1	1	Ni/Fe-hydrogenase 1 B-type cytochrome subunit
2	2	2	2	2	0	1	1	2	1	1	putative tryptophan/tyrosine transport system substrate-binding protein
1	1	1	1	1	1	1	1	1	1	1	large subunit ribosomal protein L6
1	1	1	2	1	2	1	1	1	1	1	D-methionine transport system permease protein
1	1	1	1	1	1	1	1	1	1	1	biofilm protein TabA
1	1	1	1	1	1	1	1	1	1	1	ATP-binding cassette, subfamily C, bacterial CydD
1	1	1	1	1	1	1	1	1	1	1	phospholipid/cholesterol/gamma-HCH transport system permease protein
1	1	1	1	1	1	1	1	1	1	1	dihydrofolate synthase / folylpolyglutamate synthase [EC:6.3.2.12 6.3.2.17]
1	1	1	0	1	1	1	1	1	1	1	translational activator of cytochrome c oxidase 1
1	1	1	1	1	1	1	1	1	1	1	IMP dehydrogenase [EC:1.1.1.205]
1	1	1	1	1	1	1	1	1	1	1	exodeoxyribonuclease V alpha subunit [EC:3.1.11.5]
1	1	1	1	1	1	1	1	1	1	1	23S rRNA (guanosine2251-2'-O)-methyltransferase [EC:2.1.1.185]
1	1	1	1	1	1	1	1	1	1	1	4-alpha-glucanotransferase [EC:2.4.1.25]
1	1	1	1	1	1	1	1	1	1	1	F-type H+/Na+-transporting ATPase subunit beta [EC:7.1.2.2 7.2.2.1]
1	1	1	1	1	1	1	1	1	1	1	large subunit ribosomal protein L19
1	1	1	1	1	1	1	1	1	1	1	probable rRNA maturation factor
1	1	1	1	1	1	1	1	1	1	1	16S rRNA (cytidine1402-2'-O)-methyltransferase [EC:2.1.1.198]
1	1	1	1	1	1	1	1	1	1	1	large subunit ribosomal protein L22
1	1	1	1	1	1	1	1	1	1	1	carboxyl-terminal processing protease [EC:3.4.21.102]
1	1	1	1	1	0	1	1	1	1	1	peptidyl-prolyl cis-trans isomerase B (cyclophilin B) [EC:5.2.1.8]
1	2	1	1	1	1	1	1	1	1	1	deoxyribose-phosphate aldolase [EC:4.1.2.4]
1	1	1	1	1	1	1	1	1	1	1	DNA polymerase III subunit beta [EC:2.7.7.7]
1	1	1	1	1	1	1	1	1	1	1	exodeoxyribonuclease III [EC:3.1.11.2]
1	2	1	2	2	0	1	1	2	1	1	phage shock protein E
1	1	1	1	1	1	1	1	1	1	1	cytochrome c nitrite reductase small subunit
2	1	2	1	2	1	1	1	2	1	1	triosephosphate isomerase (TIM) [EC:5.3.1.1]
1	1	1	1	1	1	1	1	1	1	1	phosphoribosylanthranilate isomerase [EC:5.3.1.24]
1	1	1	1	1	1	1	1	1	1	1	flagellar biosynthesis protein FlhG
1	1	1	1	1	1	1	1	1	1	1	F-type H+-transporting ATPase subunit delta
1	1	1	1	1	1	1	1	1	1	1	RNA methyltransferase, TrmH family
1	1	1	1	1	1	1	1	1	1	1	phospholipid/cholesterol/gamma-HCH transport system substrate-binding protein
1	1	1	2	1	2	1	1	1	1	1	D-methionine transport system substrate-binding protein
1	1	1	1	1	1	1	1	1	1	1	orotidine-5'-phosphate decarboxylase [EC:4.1.1.23]
1	1	1	1	1	1	1	1	1	1	1	chorismate dehydratase [EC:4.2.1.151]
1	1	1	1	1	1	1	1	1	1	1	large subunit ribosomal protein L4
1	1	1	1	1	1	1	1	1	1	1	serine/threonine transporter
1	1	1	1	1	1	1	1	1	1	1	phosphate acyltransferase [EC:2.3.1.274]
1	1	1	1	1	1	1	1	1	1	1	aspartate ammonia-lyase [EC:4.3.1.1]
1	1	1	1	1	1	1	1	1	1	1	histidine triad (HIT) family protein
1	1	1	1	1	1	1	1	1	1	1	diaminopimelate epimerase [EC:5.1.1.7]
1	1	1	1	1	1	1	1	1	1	1	septum site-determining protein MinD
1	1	1	1	1	1	1	1	1	1	1	ribosome-binding ATPase
1	1	1	2	1	1	1	1	1	1	1	ribulose-phosphate 3-epimerase [EC:5.1.3.1]
1	1	1	1	1	1	1	1	1	1	1	DNA repair protein RecN (Recombination protein N)
1	1	1	1	1	1	1	1	1	1	1	O-acetylhomoserine (thiol)-lyase [EC:2.5.1.49]
1	1	1	1	1	1	1	1	1	1	1	threonine dehydratase [EC:4.3.1.19]
1	1	1	1	1	1	1	1	1	1	1	transcription antitermination protein NusB
1	1	1	1	1	1	1	1	1	1	1	DNA repair protein RecO (recombination protein O)
1	1	1	1	1	1	1	1	1	1	1	cell division protein FtsA
1	1	1	1	1	1	1	1	1	1	1	uridylate kinase [EC:2.7.4.22]
1	1	1	1	1	1	1	1	1	1	1	phosphoglycerate kinase [EC:2.7.2.3]
1	1	1	0	1	0	0	0	0	1	1	ATP-binding cassette, subfamily B, bacterial PglK [EC:7.5.2.-]
1	1	1	1	1	1	1	1	1	1	1	DNA repair protein SbcD/Mre11
1	1	1	1	1	1	1	1	1	1	1	large subunit ribosomal protein L18
1	1	1	1	1	1	1	1	1	1	1	recombination protein RecA
1	1	1	1	1	1	1	1	1	1	1	large subunit ribosomal protein L24
1	1	1	1	1	2	1	1	1	1	1	1,4-alpha-glucan branching enzyme [EC:2.4.1.18]
1	1	1	1	1	1	1	1	1	1	1	3-dehydroquinate dehydratase II [EC:4.2.1.10]
1	0	1	0	0	1	1	1	1	1	1	Cys-tRNA(Pro)/Cys-tRNA(Cys) deacylase [EC:3.1.1.-]
1	1	0	1	1	0	0	0	1	1	1	threonine aldolase [EC:4.1.2.48]
1	1	1	1	1	1	1	1	1	1	1	tRNA pseudouridine38-40 synthase [EC:5.4.99.12]
1	1	1	1	1	2	1	1	1	1	1	replicative DNA helicase [EC:5.6.2.3]
1	1	1	1	1	1	1	1	1	1	1	serine protease Do [EC:3.4.21.107]
1	1	1	1	1	1	1	1	1	1	1	molybdopterin molybdotransferase [EC:2.10.1.1]
1	1	1	1	1	1	1	1	1	1	1	5'/3'-nucleotidase [EC:3.1.3.5 3.1.3.6]
1	1	1	1	1	0	1	1	1	1	1	fluoride exporter
1	1	1	1	1	1	1	1	1	1	1	dTDP-4-dehydrorhamnose reductase [EC:1.1.1.133]
1	1	1	1	1	1	1	1	1	1	1	lysyl-tRNA synthetase, class II [EC:6.1.1.6]
1	1	1	1	1	1	1	1	1	1	1	DNA repair protein SbcC/Rad50
1	1	1	1	2	1	1	1	1	1	1	lipopolysaccharide heptosyltransferase II [EC:2.4.99.24]
1	1	1	1	1	1	1	1	1	1	1	shikimate kinase [EC:2.7.1.71]
1	1	1	1	1	1	1	1	1	1	1	diaminopimelate dehydrogenase [EC:1.4.1.16]
1	1	1	1	1	1	1	1	1	1	1	argininosuccinate lyase [EC:4.3.2.1]
1	1	1	1	1	1	1	1	1	1	1	transcription elongation factor GreA
1	1	1	1	1	4	1	1	1	1	1	DNA repair protein RadC
1	1	1	1	0	0	1	1	1	1	1	NADH-quinone oxidoreductase subunit J [EC:7.1.1.2]
1	1	2	2	2	1	1	1	2	1	1	MEMO1 family protein
1	1	1	1	1	1	1	1	1	1	1	DNA mismatch repair protein MutS2
1	0	1	1	1	0	1	1	1	1	1	branched-chain amino acid transport system substrate-binding protein
1	1	1	1	1	1	1	1	1	1	1	DNA ligase (NAD+) [EC:6.5.1.2]
1	1	1	1	1	1	1	1	1	1	1	DNA topoisomerase I [EC:5.6.2.1]
1	1	1	1	1	1	1	1	1	1	1	glycogen phosphorylase [EC:2.4.1.1]
1	1	1	1	1	1	1	1	1	1	1	large subunit ribosomal protein L7/L12
1	1	1	1	1	1	1	1	1	1	1	large subunit ribosomal protein L31
1	1	1	1	1	1	1	1	1	1	1	TatD DNase family protein [EC:3.1.21.-]
1	1	1	1	1	0	1	1	1	1	1	2-aminoethylphosphonate-pyruvate transaminase [EC:2.6.1.37]
1	1	1	1	1	1	1	1	1	1	1	UDP-N-acetylglucosamine acyltransferase [EC:2.3.1.129]
1	1	1	1	1	1	1	1	1	1	1	lipopolysaccharide heptosyltransferase I [EC:2.4.99.23]
1	1	1	1	1	1	1	1	1	1	1	acetylglutamate kinase [EC:2.7.2.8]
1	1	1	1	1	1	1	1	1	1	1	holliday junction DNA helicase RuvA [EC:5.6.2.4]
1	1	1	1	1	1	1	1	1	1	1	starch synthase [EC:2.4.1.21]
1	1	1	1	1	1	1	1	1	1	1	F-type H+-transporting ATPase subunit epsilon
1	1	1	1	1	1	1	1	1	1	1	membrane-associated protein
1	1	1	1	1	1	1	1	1	1	1	glucose-6-phosphate isomerase [EC:5.3.1.9]
1	1	1	1	1	0	1	1	1	1	1	fructose-bisphosphate aldolase, class I [EC:4.1.2.13]
1	1	1	1	1	0	1	1	1	1	1	acetoin utilization protein AcuB
1	1	1	1	1	1	1	1	1	1	1	DNA primase [EC:2.7.7.101]
1	1	1	1	1	1	1	1	1	1	1	flagellar protein FlaG
2	1	1	2	1	1	1	1	2	1	1	vitamin B12/bleomycin/antimicrobial peptide transport system ATP-binding/permease protein
1	2	1	2	1	1	1	1	1	1	1	purine-nucleoside phosphorylase [EC:2.4.2.1]
1	1	1	1	1	1	1	1	1	1	1	phosphopentomutase [EC:5.4.2.7]
1	1	1	1	1	1	1	1	1	1	1	F-type H+-transporting ATPase subunit gamma
1	1	1	1	1	1	1	1	1	1	1	trigger factor
1	1	1	1	1	1	1	1	1	1	1	holliday junction DNA helicase RuvB [EC:5.6.2.4]
3	1	4	2	3	1	1	1	2	1	1	D-3-phosphoglycerate dehydrogenase / 2-oxoglutarate reductase [EC:1.1.1.95 1.1.1.399]
1	1	1	1	1	1	1	1	1	1	1	4-diphosphocytidyl-2-C-methyl-D-erythritol kinase [EC:2.7.1.148]
2	1	1	1	1	1	1	1	1	1	1	cell division protein FtsL
1	1	1	1	1	1	1	1	1	1	1	glutamate 5-kinase [EC:2.7.2.11]
1	1	1	1	1	1	1	1	1	1	1	phosphoglucosamine mutase [EC:5.4.2.10]
1	1	1	1	1	1	1	1	1	1	1	riboflavin kinase / FMN adenylyltransferase [EC:2.7.1.26 2.7.7.2]
1	1	1	1	1	1	1	1	1	1	1	precorrin-2/cobalt-factor-2 C20-methyltransferase [EC:2.1.1.130 2.1.1.151]
1	1	1	1	1	1	1	1	1	1	1	cyclic dehypoxanthinyl futalosine synthase [EC:1.21.98.1]
1	1	1	1	1	1	1	1	1	1	1	adenylosuccinate lyase [EC:4.3.2.2]
1	1	1	1	1	1	1	1	1	1	1	4-hydroxy-3-polyprenylbenzoate decarboxylase [EC:4.1.1.98]
1	1	1	1	1	1	1	1	1	1	1	molybdate transport system ATP-binding protein [EC:7.3.2.5]
1	1	1	1	1	1	1	1	1	1	1	beta-fructofuranosidase [EC:3.2.1.26]
1	1	1	1	1	1	1	1	1	1	1	ATP-binding cassette, subfamily C, bacterial CydC
1	0	0	0	1	1	1	1	0	1	1	general secretion pathway protein L
1	0	0	0	0	1	1	1	0	1	1	MFS transporter, ACS family, tartrate transporter
1	1	0	1	1	0	1	1	1	1	1	glyoxylate/hydroxypyruvate reductase [EC:1.1.1.79 1.1.1.81]
2	1	1	1	1	2	1	1	1	1	1	acyl-CoA thioesterase I [EC:3.1.2.- 3.1.2.2 3.1.1.2 3.1.1.5]
1	1	1	1	1	1	1	1	1	1	1	aspartyl aminopeptidase [EC:3.4.11.21]
1	1	1	1	1	2	1	1	1	1	1	succinate dehydrogenase flavoprotein subunit [EC:1.3.5.1]
1	1	1	1	1	1	1	1	1	1	1	zinc transport system permease protein
1	1	1	1	1	1	1	1	1	1	1	hydrogenase large subunit [EC:1.12.99.6]
1	1	2	1	1	2	1	1	1	1	1	RNA polymerase sigma-70 factor, ECF subfamily
1	1	1	1	0	0	1	1	1	1	1	NADH-quinone oxidoreductase subunit I [EC:7.1.1.2]
1	1	1	1	0	0	1	1	1	1	1	NADH-quinone oxidoreductase subunit C [EC:7.1.1.2]
1	1	1	0	1	1	1	1	1	1	1	indole-3-glycerol phosphate synthase [EC:4.1.1.48]
1	1	1	1	1	2	1	1	1	1	1	DNA polymerase III subunit epsilon [EC:2.7.7.7]
1	1	0	1	1	1	1	1	1	1	1	anaerobic nitric oxide reductase flavorubredoxin
1	1	1	1	1	1	1	1	1	1	1	heme exporter protein A [EC:7.6.2.5]
1	1	1	1	0	0	1	1	1	1	1	nicotinamidase/pyrazinamidase [EC:3.5.1.19 3.5.1.-]
1	0	0	0	0	1	1	1	0	1	1	ferrous-iron efflux pump FieF
2	0	0	0	0	1	1	1	0	1	1	HTH-type transcriptional regulator / antitoxin HipB
1	1	1	1	1	1	1	1	1	1	1	hydroxyacylglutathione hydrolase [EC:3.1.2.6]
0	1	1	1	0	1	1	1	1	1	1	galactokinase [EC:2.7.1.6]
0	1	1	1	0	1	1	1	1	1	1	lactose/raffinose/galactose permease
0	1	0	1	0	1	0	0	1	1	1	restriction system protein
0	1	1	1	1	2	1	1	1	1	1	competence protein ComFC
0	1	1	1	1	1	1	1	1	1	1	translation initiation factor IF-1
0	1	1	1	0	1	1	1	1	1	1	alpha-galactosidase [EC:3.2.1.22]
0	1	1	1	1	1	1	1	1	1	1	histidinol-phosphate aminotransferase [EC:2.6.1.9]
0	1	0	1	0	0	0	1	0	1	1	spore maturation protein CgeB
0	1	1	1	1	1	1	1	1	1	1	amino-acid N-acetyltransferase [EC:2.3.1.1]
0	3	0	0	2	1	1	1	0	1	1	mannose PTS system EIIA component [EC:2.7.1.191]
0	1	1	1	1	1	1	1	1	1	1	ATP phosphoribosyltransferase [EC:2.4.2.17]
0	1	1	1	1	1	1	1	1	1	1	imidazoleglycerol-phosphate dehydratase [EC:4.2.1.19]
0	1	0	0	0	0	1	1	0	1	1	voltage-gated sodium channel
0	1	0	1	1	2	1	1	0	1	1	death on curing protein
0	1	1	1	1	1	1	1	1	1	1	phosphoribosyl-AMP cyclohydrolase / phosphoribosyl-ATP pyrophosphohydrolase [EC:3.5.4.19 3.6.1.31]
0	1	1	1	1	1	1	1	1	1	1	histidinol dehydrogenase [EC:1.1.1.23]
0	1	1	1	0	1	1	1	1	1	1	N-acetylglucosamine-6-phosphate deacetylase [EC:3.5.1.25]
0	1	1	1	1	1	1	1	1	1	1	imidazole glycerol-phosphate synthase subunit HisH [EC:4.3.2.10]
0	1	1	1	0	1	1	1	1	1	1	thiamine transporter
0	1	0	1	0	1	1	1	0	1	1	UDP-N-acetyl-D-glucosamine/UDP-N-acetyl-D-galactosamine dehydrogenase [EC:1.1.1.136 1.1.1.-]
0	1	1	1	1	1	1	1	1	1	1	phosphoribosylformimino-5-aminoimidazole carboxamide ribotide isomerase [EC:5.3.1.16]
0	3	0	3	0	5	3	2	1	1	1	putative transcriptional regulator
0	1	1	1	1	1	1	1	1	1	1	imidazole glycerol-phosphate synthase subunit HisF [EC:4.3.2.10]
0	1	1	1	1	1	1	1	1	1	1	ATP phosphoribosyltransferase regulatory subunit
0	1	0	0	0	1	1	1	0	1	1	phosphomethylpyrimidine synthase [EC:4.1.99.17]
0	1	0	1	0	0	1	1	0	1	1	LemA protein
0	1	0	0	0	0	0	0	0	1	1	maltose O-acetyltransferase [EC:2.3.1.79]
0	1	1	1	1	2	1	1	1	1	1	D-glycero-beta-D-manno-heptose-7-phosphate kinase [EC:2.7.1.167]
0	1	1	1	1	0	1	1	1	1	1	prephenate dehydratase [EC:4.2.1.51]
0	1	1	3	0	1	2	0	2	1	1	perosamine synthetase [EC:2.6.1.102]
0	0	1	1	0	1	0	0	0	1	1	UDP-N-acetylglucosamine 4,6-dehydratase/5-epimerase [EC:4.2.1.115 5.1.3.-]
0	0	1	1	1	1	1	1	1	1	1	ATP-dependent Clp protease ATP-binding subunit ClpC
0	0	1	0	1	1	1	1	1	1	1	LL-diaminopimelate aminotransferase [EC:2.6.1.83]
0	0	1	0	1	0	1	1	1	1	1	5-methyltetrahydropteroyltriglutamate--homocysteine methyltransferase [EC:2.1.1.14]
0	0	1	0	0	0	0	0	1	1	1	spore coat polysaccharide biosynthesis protein SpsF
0	0	1	1	0	1	0	0	0	1	1	pseudaminic acid synthase [EC:2.5.1.97]
0	0	0	1	0	1	1	1	0	1	1	ferrous iron transport protein A
0	0	0	1	0	1	1	1	0	1	1	ferrous iron transport protein B
0	0	0	1	1	0	1	0	0	1	1	murein DD-endopeptidase [EC:3.4.24.-]
0	0	0	1	0	0	1	1	1	1	1	P-type Ca2+ transporter type 2C [EC:7.2.2.10]
0	0	0	1	1	1	1	1	1	1	1	flagellar protein FliT
0	0	0	1	0	1	3	2	0	1	1	N-acetylglucosaminyl-diphospho-decaprenol L-rhamnosyltransferase [EC:2.4.1.289]
0	0	0	0	1	3	1	1	1	1	1	large subunit ribosomal protein L32
0	0	0	0	1	0	1	1	0	1	1	GTP pyrophosphokinase [EC:2.7.6.5]
0	0	0	0	1	0	0	1	0	1	1	type II restriction enzyme [EC:3.1.21.4]
0	0	0	0	1	1	1	1	0	1	1	type IV pilus assembly protein PilO
0	0	0	0	0	2	1	1	0	1	1	glycerol uptake facilitator protein
0	0	0	0	0	1	1	1	0	1	1	aminotransferase [EC:2.6.1.-]
0	0	0	0	0	1	1	1	0	1	1	N-acetylmuramic acid 6-phosphate etherase [EC:4.2.1.126]
0	0	0	0	0	1	1	1	0	1	1	thiazole synthase [EC:2.8.1.10]
0	0	0	0	0	1	1	1	0	1	1	large subunit ribosomal protein L34
0	0	0	0	0	1	1	1	0	1	1	vancomycin resistance protein VanW
0	0	0	0	0	1	1	1	0	1	1	beta-N-acetylhexosaminidase [EC:3.2.1.52]
0	0	0	0	0	1	1	1	0	1	1	L-lactate dehydrogenase complex protein LldF
0	0	0	0	0	1	1	1	0	1	1	DNA polymerase IV [EC:2.7.7.7]
0	0	0	0	0	1	1	1	0	1	1	D-alanine-D-alanine ligase [EC:6.3.2.4]
0	0	0	0	0	1	1	1	0	1	1	rubrerythrin
0	0	0	0	0	2	1	1	0	1	1	lactate permease
0	0	0	0	0	1	1	1	0	1	1	pyridinium-3,5-biscarboxylic acid mononucleotide sulfurtransferase [EC:4.4.1.37]
0	0	0	0	0	1	1	1	0	1	1	NADP-reducing hydrogenase subunit HndD [EC:1.12.1.3]
0	0	0	0	0	1	1	1	0	1	1	L-lactate dehydrogenase complex protein LldG
0	0	0	0	0	1	1	1	0	1	1	pyridinium-3,5-biscarboxylic acid mononucleotide synthase [EC:2.5.1.143]
0	0	0	0	0	1	1	1	0	1	1	ATP-dependent DNA helicase RecQ [EC:5.6.2.4]
0	0	0	0	0	1	1	1	0	1	1	lactate dehydrogenase (NAD+,ferredoxin) subunit LctC
0	0	0	0	0	1	1	1	0	1	1	formamidopyrimidine-DNA glycosylase [EC:3.2.2.23 4.2.99.18]
0	0	0	0	0	1	1	1	0	1	1	lactate dehydrogenase (NAD+,ferredoxin) subunit LctB
0	0	0	0	0	1	1	1	0	1	1	chloride channel protein, CIC family
0	0	0	0	0	1	2	1	0	1	1	lysine-N-methylase [EC:2.1.1.-]
0	0	0	0	0	1	1	1	0	1	1	galactofuranose transport system substrate-binding protein
0	0	0	0	0	1	1	1	0	1	1	cell division protein DivIC
0	0	0	0	0	2	1	1	0	1	1	neurotransmitter:Na+ symporter, NSS family
0	0	0	0	0	1	1	1	0	1	1	lactate dehydrogenase (NAD+,ferredoxin) subunit LctD [EC:1.1.1.436]
0	0	0	0	0	1	1	1	0	1	1	2-dehydropantoate 2-reductase [EC:1.1.1.169]
0	0	0	0	0	1	1	1	0	1	1	glycerol-3-phosphate dehydrogenase subunit B [EC:1.1.5.3]
0	0	0	0	0	1	1	1	0	1	1	1-deoxy-D-xylulose-5-phosphate reductoisomerase [EC:1.1.1.267]
0	0	0	0	0	1	1	1	0	1	1	stage V sporulation protein S
0	0	0	0	0	1	1	1	0	1	1	extracellular matrix regulatory protein B
0	0	0	0	0	1	1	1	0	1	1	glycerol-3-phosphate dehydrogenase subunit C
0	0	0	0	0	1	1	1	0	1	1	sulfur carrier protein
0	0	0	0	0	1	1	1	0	1	1	lactate racemase [EC:5.1.2.1]
0	0	0	0	0	1	1	1	0	1	1	glycerol-3-phosphate dehydrogenase [EC:1.1.5.3]
0	0	0	0	0	1	1	1	0	1	1	pyridinium-3,5-bisthiocarboxylic acid mononucleotide nickel chelatase [EC:4.99.1.12]
0	0	0	0	0	1	1	1	0	1	1	CarD family transcriptional regulator, regulator of rRNA transcription
0	0	0	0	0	1	1	1	0	1	1	TATA-binding protein-associated factor [EC:5.6.2.-]
0	0	0	0	0	1	1	1	0	1	1	phenylacetate-CoA ligase [EC:6.2.1.30]
0	0	0	0	0	1	1	1	0	1	1	menaquinone-dependent protoporphyrinogen oxidase [EC:1.3.5.3]
0	0	0	0	0	1	1	1	0	1	1	1,2-diacylglycerol 3-beta-glucosyltransferase [EC:2.4.1.336]
0	0	0	0	0	1	1	1	0	1	1	NADH-quinone oxidoreductase subunit F [EC:7.1.1.2]
0	0	0	0	0	0	1	1	0	1	1	ribonucleoside-diphosphate reductase alpha chain [EC:1.17.4.1]
0	0	0	0	0	0	1	1	0	1	1	osmoprotectant transport system ATP-binding protein [EC:7.6.2.9]
0	0	0	0	0	0	1	0	0	1	1	drug efflux transport system ATP-binding protein
0	0	0	0	0	0	1	1	0	1	1	AbrB family transcriptional regulator, transcriptional pleiotropic regulator of transition state genes
0	0	0	0	0	0	1	1	0	1	1	molybdopterin-synthase adenylyltransferase [EC:2.7.7.80]
0	0	0	0	0	0	1	1	0	1	1	isocitrate dehydrogenase (NAD+) [EC:1.1.1.41]
0	0	0	0	0	0	1	1	0	1	1	glycolate dehydrogenase iron-sulfur subunit [EC:1.1.99.14]
0	0	0	0	0	0	1	1	0	1	1	MurE/MurF fusion protein [EC:6.3.2.13 6.3.2.10]
0	0	0	0	0	0	1	1	0	1	1	tellurite resistance protein TerA
0	0	0	0	0	0	1	1	0	1	1	ATP-binding cassette, subfamily B, bacterial IrtA/YbtP [EC:7.-.-.-]
0	0	0	0	0	0	1	1	0	1	1	adenosylhomocysteine nucleosidase [EC:3.2.2.9]
0	0	0	0	0	0	1	1	0	1	1	ATP-binding cassette, subfamily B, bacterial IrtB/YbtQ [EC:7.-.-.-]
0	0	0	0	0	0	1	1	0	1	1	D-alanine transaminase [EC:2.6.1.21]
0	0	0	0	0	0	1	1	0	1	1	DNA-3-methyladenine glycosylase II [EC:3.2.2.21]
0	0	0	0	0	0	1	1	0	1	1	basic amino acid/polyamine antiporter, APA family
0	0	0	0	0	0	1	1	0	1	1	ribonuclease G [EC:3.1.26.-]
0	0	0	0	0	0	1	1	0	1	1	chloramphenicol-sensitive protein RarD
0	0	0	0	0	0	1	1	0	1	1	polyphosphate kinase [EC:2.7.4.1]
0	0	0	0	0	0	1	1	0	1	1	histidine racemase [EC:5.1.1.24]
0	0	0	0	0	0	1	1	0	1	1	ATP-binding protein involved in chromosome partitioning
0	0	0	0	0	0	1	1	0	1	1	deoxyribonuclease IV [EC:3.1.21.2]
0	0	0	0	0	0	1	1	0	1	1	glycolate dehydrogenase FAD-linked subunit [EC:1.1.99.14]
0	0	0	0	0	0	1	1	0	1	1	hemerythrin
0	0	0	0	0	0	1	0	0	1	1	LPS-assembly protein
0	0	0	0	0	0	1	1	0	1	1	citrate synthase [EC:2.3.3.1]
0	0	0	0	0	0	1	1	0	1	1	MFS transporter, OPA family, sugar phosphate sensor protein UhpC
0	0	0	0	0	0	0	0	1	1	1	crossover junction endodeoxyribonuclease RusA [EC:3.1.21.10]
1	1	0	1	0	1	0	0	0	0	1	type IV secretion system protein VirD4 [EC:7.4.2.8]
1	1	1	1	1	0	1	1	1	0	1	probable pyridine nucleotide-disulfide oxidoreductase
1	1	1	1	1	0	1	1	1	0	1	magnesium chelatase subunit I [EC:6.6.1.1]
1	1	1	1	1	0	1	1	1	0	1	magnesium chelatase subunit D [EC:6.6.1.1]
1	1	1	1	1	0	1	1	1	0	1	acyl-CoA thioesterase YciA [EC:3.1.2.-]
1	1	0	1	0	0	1	1	1	0	1	polysaccharide biosynthesis protein PelG
1	1	1	1	1	0	1	1	1	0	1	cobaltochelatase CobN [EC:6.6.1.2]
1	0	1	1	1	0	1	0	2	0	1	gluconate:H+ symporter, GntP family
1	0	0	0	0	0	1	1	0	0	1	4-hydroxy 2-oxovalerate aldolase [EC:4.1.3.39]
1	1	0	1	0	0	1	1	1	0	1	polysaccharide biosynthesis protein PelF
1	1	1	1	1	1	1	1	1	0	1	dethiobiotin synthetase [EC:6.3.3.3]
1	1	0	1	0	1	0	0	0	0	1	type IV secretion system protein TrbE [EC:7.4.2.8]
1	1	0	1	0	0	1	1	1	0	1	cysteinyl-tRNA synthetase, unknown class [EC:6.1.1.16]
1	1	0	1	0	1	0	0	0	0	1	type IV secretion system protein TrbB [EC:7.4.2.8]
1	0	0	0	0	0	1	2	0	0	1	antitoxin StbD
1	1	1	1	1	1	1	1	1	0	1	nitrogenase iron protein NifH
1	1	0	1	0	1	0	0	0	0	1	type IV secretion system protein TrbD
1	1	1	1	1	1	1	1	1	0	1	holo-[acyl-carrier protein] synthase [EC:2.7.8.7]
2	2	1	4	1	1	1	1	0	0	1	integrase
1	1	1	1	1	1	1	1	1	0	1	16S rRNA (guanine966-N2)-methyltransferase [EC:2.1.1.171]
1	1	2	1	2	1	1	1	1	0	1	adenosylmethionine---8-amino-7-oxononanoate aminotransferase [EC:2.6.1.62]
1	0	1	1	1	0	1	1	1	0	1	bile acid:Na+ symporter, BASS family
1	0	0	0	0	0	1	0	0	0	1	anaerobic carbon-monoxide dehydrogenase catalytic subunit [EC:1.2.7.4]
2	1	2	2	1	0	0	0	1	0	1	O-acetyl-ADP-ribose deacetylase [EC:3.1.1.106]
4	1	1	1	0	0	2	1	2	0	1	5-methylcytosine-specific restriction enzyme A [EC:3.1.21.-]
1	0	0	0	1	1	0	0	0	0	1	DNA replication protein DnaC
1	1	1	1	1	1	1	1	1	0	1	UDP-N-acetylmuramate dehydrogenase [EC:1.3.1.98]
1	1	0	1	1	0	0	0	1	0	1	exopolysaccharide production protein ExoY
1	1	0	0	0	0	0	0	1	0	1	UDP-N-acetylglucosamine kinase [EC:2.7.1.176]
1	1	1	1	1	1	1	1	1	0	1	cell division protein ZapA
1	0	0	0	1	0	0	0	0	0	1	recombination protein RecT
1	0	0	0	0	1	0	0	0	0	1	type IV secretion system protein TrbJ
1	1	2	1	1	0	1	1	1	0	1	flagellar brake protein
1	0	0	0	1	0	1	1	0	0	1	drug/metabolite transporter, DME family
1	1	0	1	0	0	1	1	1	0	1	poly(glycerol-phosphate) alpha-glucosyltransferase [EC:2.4.1.52]
1	1	1	1	0	0	1	1	1	0	1	molybdate transport system regulatory protein
1	0	0	0	1	2	1	3	0	0	1	putative DNA-invertase from lambdoid prophage Rac
1	1	1	1	1	0	1	1	1	0	1	mycoredoxin [EC:1.20.4.3]
0	1	0	1	0	3	1	1	1	0	1	polysaccharide biosynthesis/export protein
0	1	0	1	0	1	1	1	0	0	1	hyaluronan synthase [EC:2.4.1.212]
0	1	0	1	0	0	0	0	0	0	1	energy-coupling factor transport system substrate-specific component
0	1	0	0	1	0	0	0	0	0	1	phage terminase large subunit
0	2	0	0	0	0	0	0	0	0	1	anti-repressor protein
0	1	0	0	0	0	0	0	0	0	1	dCTP deaminase [EC:3.5.4.13]
0	1	1	1	0	0	1	1	1	0	1	pyridoxamine 5'-phosphate oxidase [EC:1.4.3.5]
0	1	0	0	1	0	0	0	1	0	1	leader peptidase (prepilin peptidase) / N-methyltransferase [EC:3.4.23.43 2.1.1.-]
0	1	0	0	0	3	1	1	1	0	1	protein tyrosine kinase modulator
0	0	1	1	1	0	1	1	1	0	1	N-acetylcysteine deacetylase [EC:3.5.1.-]
0	0	2	0	0	1	0	0	1	0	1	divalent anion:Na+ symporter, DASS family
0	0	0	1	0	1	1	0	1	0	1	anaerobic magnesium-protoporphyrin IX monomethyl ester cyclase [EC:1.21.98.3]
0	0	0	1	1	0	0	0	1	0	1	outer membrane receptor for ferrienterochelin and colicins
0	0	0	1	1	0	1	1	0	0	1	adenosylcobinamide hydrolase [EC:3.5.1.90]
0	0	0	0	0	1	1	1	0	0	1	8-amino-7-oxononanoate synthase [EC:2.3.1.47]
0	0	0	0	0	1	0	0	0	0	1	beta-1,4-mannosyl-glycoprotein beta-1,4-N-acetylglucosaminyltransferase [EC:2.4.1.144]
0	0	0	0	0	2	1	1	0	0	1	CsoR family transcriptional regulator, copper-sensing transcriptional repressor
0	0	0	0	0	1	1	1	0	0	1	pantoate--beta-alanine ligase [EC:6.3.2.1]
0	0	0	0	0	1	1	1	0	0	1	colicin import membrane protein
0	0	0	0	0	2	1	0	0	0	1	NitT/TauT family transport system ATP-binding protein
0	0	0	0	0	1	1	1	0	0	1	aspartate 1-decarboxylase [EC:4.1.1.11]
0	0	0	0	0	1	0	0	0	0	1	HTH-type transcriptional regulator, competence development regulator
0	0	0	0	0	1	0	0	0	0	1	putative ATP-dependent endonuclease of the OLD family
0	0	0	0	0	0	1	0	0	0	1	4-phospho-D-threonate 3-dehydrogenase / 4-phospho-D-erythronate 3-dehydrogenase [EC:1.1.1.408 1.1.1.409]
0	0	0	0	0	0	1	0	0	0	1	D-threonate/D-erythronate kinase [EC:2.7.1.219 2.7.1.220]
0	0	0	0	0	0	1	1	0	0	1	MFS transporter, DHA2 family, metal-tetracycline-proton antiporter
0	0	0	0	0	0	0	1	0	0	1	glucokinase [EC:2.7.1.2]
0	0	0	0	0	0	0	0	0	0	1	tRNA 2-thiouridine synthesizing protein A [EC:2.8.1.-]
0	0	0	0	0	0	0	0	0	0	1	polysaccharide biosynthesis protein PslC
0	0	0	0	0	0	0	0	0	0	1	putative transcription factor
5	1	2	0	2	6	4	6	5	7	0	site-specific DNA recombinase
1	0	1	1	1	0	0	0	1	2	0	flavodoxin I
1	0	1	1	0	3	1	1	0	2	0	teichuronic acid biosynthesis glycosyltransferase TuaG [EC:2.4.-.-]
0	0	0	1	0	1	0	0	0	2	0	L-ribulose-5-phosphate 4-epimerase [EC:5.1.3.4]
0	0	0	0	0	1	1	0	0	2	0	ArsR family transcriptional regulator, arsenate/arsenite/antimonite-responsive transcriptional repressor
0	0	0	0	0	0	0	0	0	2	0	ribose transport system permease protein
1	0	1	0	0	0	2	0	1	1	0	2,5-diketo-D-gluconate reductase A [EC:1.1.1.346]
2	2	0	1	0	0	1	1	2	1	0	DNA polymerase bacteriophage-type [EC:2.7.7.7]
1	1	1	1	1	1	0	0	1	1	0	tRNA1Val (adenine37-N6)-methyltransferase [EC:2.1.1.223]
1	1	1	1	1	1	1	1	1	1	0	tRNA (cytidine/uridine-2'-O-)-methyltransferase [EC:2.1.1.207]
1	0	2	1	2	0	0	0	2	1	0	glucitol/sorbitol PTS system EIIB component [EC:2.7.1.198]
1	0	1	0	1	0	0	0	1	1	0	homocysteine S-methyltransferase [EC:2.1.1.10]
1	0	2	1	2	0	0	0	2	1	0	glucitol/sorbitol PTS system EIIC component
1	1	1	1	1	0	0	0	1	1	0	2,3-bisphosphoglycerate-dependent phosphoglycerate mutase [EC:5.4.2.11]
1	1	1	1	1	1	1	1	1	1	0	small subunit ribosomal protein S21
1	1	1	1	1	1	1	0	0	1	0	cysteine desulfurase [EC:2.8.1.7]
1	1	1	1	1	1	1	1	1	1	0	anaerobic C4-dicarboxylate transporter DcuB
1	0	1	1	1	0	1	1	1	1	0	porphyrinogen peroxidase [EC:1.11.1.-]
1	0	0	1	1	0	1	1	1	1	0	malolactic enzyme [EC:4.1.1.101]
1	0	1	0	1	0	0	0	1	1	0	transaldolase [EC:2.2.1.2]
1	1	1	1	1	0	1	0	1	1	0	O-antigen ligase [EC:2.4.1.-]
2	2	3	3	2	0	0	0	2	1	0	two-component system, sensor histidine kinase YesM [EC:2.7.13.3]
1	0	0	1	0	0	1	2	0	1	0	type III restriction enzyme [EC:3.1.21.5]
1	1	1	1	1	0	0	0	1	1	0	3-oxoacyl-[acyl-carrier-protein] synthase III [EC:2.3.1.180]
1	0	2	1	2	0	0	0	2	1	0	glucitol operon activator protein
2	2	3	3	2	2	0	0	2	1	0	two-component system, response regulator YesN
1	0	0	0	0	1	1	0	0	1	0	ribokinase [EC:2.7.1.15]
3	0	0	0	0	0	0	0	4	1	0	transposase, IS5 family
1	1	1	1	1	1	0	0	1	1	0	tartrate dehydrogenase/decarboxylase / D-malate dehydrogenase [EC:1.1.1.93 4.1.1.73 1.1.1.83]
1	0	0	0	0	0	0	0	0	1	0	xylose isomerase [EC:5.3.1.5]
1	1	0	0	1	0	0	0	0	1	0	NAD(P)H dehydrogenase (quinone) [EC:1.6.5.2]
1	2	1	1	1	1	0	0	1	1	0	CRP/FNR family transcriptional regulator, cyclic AMP receptor protein
1	1	1	1	1	0	0	0	1	1	0	Rrf2 family transcriptional regulator, repressor of oqxAB
1	1	1	1	1	2	0	0	1	1	0	L-lactate dehydrogenase [EC:1.1.1.27]
1	1	1	0	1	0	0	0	0	1	0	HTH-type transcriptional regulator / antitoxin HigA
0	1	2	1	0	1	0	0	1	1	0	MFS transporter, FSR family, fosmidomycin resistance protein
0	1	0	0	1	1	0	1	0	1	0	phage terminase small subunit
0	1	0	1	0	0	1	1	2	1	0	antitoxin YefM
0	2	0	1	0	0	0	1	0	1	0	phosphoadenosine phosphosulfate reductase [EC:1.8.4.8 1.8.4.10]
0	1	0	0	0	0	0	0	1	1	0	N-acetylneuraminate synthase [EC:2.5.1.56]
0	1	1	1	1	0	0	0	1	1	0	diaminopropionate ammonia-lyase [EC:4.3.1.15]
0	1	0	0	0	1	0	0	0	1	0	D-alanine--poly(phosphoribitol) ligase subunit 1 [EC:6.1.1.13]
0	0	1	0	0	0	0	0	0	1	0	rhamnulokinase [EC:2.7.1.5]
0	0	1	0	0	2	1	1	0	1	0	phosphoenolpyruvate---glycerone phosphotransferase subunit DhaK [EC:2.7.1.121]
0	0	1	0	0	0	0	0	0	1	0	rhamnulose-1-phosphate aldolase [EC:4.1.2.19]
0	0	2	0	1	0	0	0	1	1	0	galactitol PTS system EIIB component [EC:2.7.1.200]
0	0	1	0	0	0	0	0	0	1	0	L-rhamnose mutarotase [EC:5.1.3.32]
0	0	2	1	0	2	0	0	2	1	0	TRAP-type transport system periplasmic protein
0	0	1	0	0	2	0	0	2	1	0	C4-dicarboxylate transporter, DctM subunit
0	0	2	1	0	1	0	0	2	1	0	TRAP-type transport system small permease protein
0	0	1	0	0	0	0	0	0	1	0	MFS transporter, SP family, inositol transporter
0	0	1	0	0	1	0	0	0	1	0	L-arabinose isomerase [EC:5.3.1.4]
0	0	1	0	1	0	0	0	0	1	0	twitching motility protein PilT
0	0	0	1	0	0	0	0	0	1	0	glycerol-1-phosphate dehydrogenase [NAD(P)+] [EC:1.1.1.261]
0	0	0	1	0	0	0	0	0	1	0	5'-nucleotidase [EC:3.1.3.5]
0	0	0	0	0	1	0	0	0	1	0	threonine-phosphate decarboxylase [EC:4.1.1.81]
0	0	0	0	0	1	0	0	0	1	0	phosphoserine phosphatase [EC:3.1.3.3]
0	0	0	0	0	4	0	0	0	1	0	cellobiose PTS system EIIB component [EC:2.7.1.196 2.7.1.205]
0	0	0	0	0	3	0	0	0	1	0	cellobiose PTS system EIIA component [EC:2.7.1.196 2.7.1.205]
0	0	0	0	0	1	0	0	0	1	0	large subunit ribosomal protein L36
0	0	0	0	0	1	0	0	0	1	0	two-component system, sensor histidine kinase PdtaS [EC:2.7.13.3]
0	0	0	0	0	1	0	0	0	1	0	two-component system, response regulator PdtaR
0	0	0	0	0	1	0	1	0	1	0	linear primary-alkylsulfatase [EC:3.1.6.21]
0	0	0	0	0	1	0	0	1	1	0	5-methylcytosine-specific restriction enzyme B [EC:3.1.21.-]
0	0	0	0	0	1	0	0	0	1	0	histidine phosphotransfer protein HptB
0	0	0	0	0	0	1	0	0	1	0	4-carboxymuconolactone decarboxylase [EC:4.1.1.44]
0	0	0	0	0	0	1	1	1	1	0	antitoxin PrlF
0	0	0	0	0	0	1	0	0	1	0	suppressor of fused
0	0	0	0	0	0	1	0	0	1	0	acetyl-CoA C-acetyltransferase [EC:2.3.1.9]
0	0	0	0	0	0	0	0	1	1	0	peptidoglycan DL-endopeptidase CwlO [EC:3.4.-.-]
0	0	0	0	0	0	0	0	0	1	0	ribose transport system ATP-binding protein [EC:7.5.2.7]
0	0	0	0	0	0	0	0	0	1	0	3-dehydro-4-phosphotetronate decarboxylase [EC:4.1.1.104]
0	0	0	0	0	0	0	0	0	1	0	N-acetylglucosamine malate deacetylase 1 [EC:3.5.1.-]
0	0	0	0	0	0	0	0	0	1	0	hemolysin III
0	0	0	0	0	0	0	0	0	1	0	3-dehydrotetronate 4-kinase [EC:2.7.1.217]
0	0	0	0	0	0	0	0	0	1	0	D-lyxose ketol-isomerase [EC:5.3.1.15]
0	0	0	0	0	0	0	0	0	1	0	two-component system, NarL family, captular synthesis response regulator RcsB
0	0	0	0	0	0	0	0	0	1	0	D-alanine--poly(phosphoribitol) ligase subunit 2 [EC:6.1.1.13]
0	0	0	0	0	0	0	0	0	1	0	L-rhamnose isomerase [EC:5.3.1.14]
0	0	0	0	0	0	0	0	0	1	0	putative colanic acid biosynthesis glycosyltransferase WcaI
0	0	0	0	0	0	0	0	0	1	0	NAD+ diphosphatase [EC:3.6.1.22]
0	0	0	0	0	0	0	0	0	1	0	general secretion pathway protein G
0	0	0	0	0	0	0	0	0	1	0	UDP-4-amino-4,6-dideoxy-N-acetyl-beta-L-altrosamine N-acetyltransferase [EC:2.3.1.202]
0	0	0	0	0	0	0	0	0	1	0	L-amino acid N-acyltransferase [EC:2.3.1.-]
0	0	0	0	0	0	0	0	0	1	0	DeoR family transcriptional regulator, fructose operon transcriptional repressor
2	0	2	0	2	0	0	0	2	0	0	L-cystine transport system permease protein
1	0	1	0	1	0	0	0	0	0	0	glycerol uptake operon antiterminator
1	1	1	1	1	1	0	0	1	0	0	glycerol-3-phosphate dehydrogenase (NAD(P)+) [EC:1.1.1.94]
1	1	1	1	1	0	0	0	1	0	0	methionine synthase / methylenetetrahydrofolate reductase (NADH) [EC:2.1.1.13 1.5.1.54]
1	1	1	1	1	0	0	0	1	0	0	putative membrane protein
1	2	1	1	1	0	0	0	1	0	0	pyridoxine 4-dehydrogenase [EC:1.1.1.65]
1	1	1	1	0	0	1	0	1	0	0	NADH-quinone oxidoreductase subunit B [EC:7.1.1.2]
1	1	1	1	1	1	0	0	1	0	0	formate dehydrogenase subunit gamma
1	0	0	0	1	0	0	0	1	0	0	N-acyl-phosphatidylethanolamine-hydrolysing phospholipase D [EC:3.1.4.54]
1	1	1	1	1	0	0	0	1	0	0	scyllo-inositol 2-dehydrogenase (NADP+) [EC:1.1.1.-]
1	0	0	0	0	0	0	0	0	0	0	membrane fusion protein, hemolysin D
2	1	1	1	1	1	0	0	1	0	0	methylthioribose-1-phosphate isomerase [EC:5.3.1.23]
1	0	1	0	1	0	0	0	0	0	0	ABC-2 type transport system permease protein
1	1	1	1	1	1	0	0	1	0	0	dephospho-CoA kinase [EC:2.7.1.24]
1	1	1	1	1	0	0	0	1	0	0	formate dehydrogenase iron-sulfur subunit
1	0	1	1	0	0	0	0	0	0	0	MFS transporter, OPA family, glycerol-3-phosphate transporter
1	0	0	0	1	0	0	0	0	0	0	O-methyltransferase [EC:2.1.1.-]
1	0	0	1	1	0	0	0	1	0	0	epsilon-lactone hydrolase [EC:3.1.1.83]
1	1	1	1	1	1	0	0	2	0	0	malate permease and related proteins
1	1	1	1	1	0	0	0	1	0	0	FdhD protein
1	1	1	1	1	1	0	0	1	0	0	DNA polymerase V
1	1	1	1	1	0	0	0	1	0	0	lipid A 3-O-deacylase [EC:3.1.1.-]
1	1	1	1	1	1	0	0	1	0	0	ArsR family transcriptional regulator, lead/cadmium/zinc/bismuth-responsive transcriptional repressor
1	0	1	0	1	0	0	0	1	0	0	L-cystine transport system substrate-binding protein
1	1	1	1	1	1	0	0	1	0	0	mannitol-1-phosphate 5-dehydrogenase [EC:1.1.1.17]
1	1	1	1	1	0	0	0	1	0	0	arsenical pump membrane protein
2	1	0	0	0	1	1	0	0	0	0	Escherichia/Staphylococcus phage prohead protease
1	1	1	1	1	1	0	0	1	0	0	low molecular weight protein-tyrosine phosphatase [EC:3.1.3.48]
1	1	0	1	0	1	0	0	0	0	0	type IV secretion system protein TrbF
1	1	1	2	1	1	0	0	1	0	0	mannitol PTS system EIICBA or EIICB component [EC:2.7.1.197]
1	1	1	1	1	0	0	0	1	0	0	glycerate dehydrogenase [EC:1.1.1.29]
1	1	1	1	1	1	0	0	1	0	0	malate dehydrogenase [EC:1.1.1.37]
1	1	1	1	1	0	0	0	1	0	0	FdhE protein
1	0	0	0	0	0	1	0	1	0	0	L-fucose mutarotase [EC:5.1.3.29]
1	1	1	1	1	1	0	0	1	0	0	RNA-binding protein
1	0	0	0	1	0	0	0	0	0	0	nitrilase [EC:3.5.5.1]
1	0	0	1	0	0	0	0	0	0	0	6-phospho-3-hexuloisomerase [EC:5.3.1.27]
1	1	1	1	0	1	0	0	1	0	0	redox-sensing transcriptional repressor
1	1	0	1	0	1	0	0	0	0	0	type IV secretion system protein TrbG
1	0	0	0	1	0	0	0	1	0	0	citrate-Mg2+:H+ or citrate-Ca2+:H+ symporter, CitMHS family
1	1	1	1	1	1	0	0	1	0	0	malate dehydrogenase (oxaloacetate-decarboxylating) [EC:1.1.1.38]
2	0	0	0	0	0	0	0	0	0	0	putative multiple sugar transport system substrate-binding protein
1	1	1	1	1	1	0	0	1	0	0	L-threonine kinase [EC:2.7.1.177]
1	0	0	0	0	1	0	0	1	0	0	6-phosphogluconate dehydrogenase [EC:1.1.1.44 1.1.1.343]
1	0	0	0	0	0	0	0	0	0	0	putative multiple sugar transport system permease protein
2	1	1	2	0	2	0	0	1	0	0	tripeptide aminopeptidase [EC:3.4.11.4]
1	0	0	1	0	0	0	0	0	0	0	aminobenzoyl-glutamate transport protein
1	0	0	0	1	0	0	0	1	0	0	triphosphoribosyl-dephospho-CoA synthase [EC:2.4.2.52]
1	1	1	1	1	0	1	0	1	0	0	c-di-GMP phosphodiesterase [EC:3.1.4.52]
1	1	1	1	1	1	0	0	1	0	0	2-oxoglutarate ferredoxin oxidoreductase subunit gamma [EC:1.2.7.3]
1	0	0	0	1	0	0	0	1	0	0	citrate lyase subunit beta / citryl-CoA lyase [EC:4.1.3.34]
1	0	3	0	2	0	0	0	1	0	0	galactitol PTS system EIIC component
1	1	1	1	1	0	0	0	1	0	0	2-oxoglutarate ferredoxin oxidoreductase subunit delta [EC:1.2.7.3]
1	0	0	0	1	1	0	1	0	0	0	HTH-type transcriptional regulator, cell division transcriptional repressor
1	1	1	1	1	1	0	0	1	0	0	UDP-N-acetylmuramoyl-tripeptide--D-alanyl-D-alanine ligase [EC:6.3.2.10]
2	1	3	2	3	1	0	0	1	0	0	iron(III) transport system permease protein
1	1	1	1	1	1	0	0	1	0	0	2-oxoglutarate/2-oxoacid ferredoxin oxidoreductase subunit alpha [EC:1.2.7.3 1.2.7.11]
1	0	0	0	1	0	0	0	1	0	0	citrate lyase subunit gamma (acyl carrier protein)
1	1	1	1	0	3	0	0	1	0	0	C4-dicarboxylate transporter, DcuC family
1	1	1	1	0	1	0	0	1	0	0	2-oxoglutarate/2-oxoacid ferredoxin oxidoreductase subunit beta [EC:1.2.7.3 1.2.7.11]
1	0	0	0	1	0	0	0	1	0	0	holo-ACP synthase [EC:2.7.7.61]
1	1	1	1	1	1	0	0	1	0	0	UDP-N-acetylmuramoyl-L-alanyl-D-glutamate--2,6-diaminopimelate ligase [EC:6.3.2.13]
1	0	0	0	0	0	0	0	1	0	0	putative DNA primase/helicase
2	0	0	0	1	0	0	0	1	0	0	[citrate (pro-3S)-lyase] ligase [EC:6.2.1.22]
1	0	0	0	1	0	0	0	1	0	0	citrate lyase subunit alpha / citrate CoA-transferase [EC:2.8.3.10]
1	1	1	1	0	1	0	0	1	0	0	cell division initiation protein
1	1	1	1	1	0	0	0	1	0	0	putative hydrolase of the HAD superfamily
1	1	1	1	1	0	0	0	1	0	0	DNA-3-methyladenine glycosylase I [EC:3.2.2.20]
1	0	0	0	0	0	0	0	0	0	0	MFS transporter, DHA2 family, lincomycin resistance protein
2	0	1	0	0	0	1	0	2	0	0	MerR family transcriptional regulator, aldehyde-responsive regulator
1	1	1	1	0	0	0	0	1	0	0	ATP-dependent helicase Lhr and Lhr-like helicase [EC:3.6.4.13 5.6.2.4]
1	0	2	0	1	0	0	0	1	0	0	probable licABCH operon transcriptional regulator
1	1	2	1	0	1	0	0	2	0	0	RpiR family transcriptional regulator, carbohydrate utilization regulator
1	2	0	1	1	2	0	0	0	0	0	alginate O-acetyltransferase complex protein AlgI
1	0	0	0	0	0	0	0	0	0	0	simple sugar transport system substrate-binding protein
1	0	1	0	0	1	0	0	0	0	0	xylulokinase [EC:2.7.1.17]
1	0	1	0	0	0	0	0	1	0	0	D-serine dehydratase [EC:4.3.1.18]
2	1	1	1	0	0	0	0	1	0	0	UDP-N-acetylglucosamine/UDP-N-acetylgalactosamine 4-epimerase [EC:5.1.3.7 5.1.3.-]
1	0	1	0	1	0	0	0	0	0	0	L-xylulokinase [EC:2.7.1.53]
1	0	0	0	0	0	0	0	0	0	0	MFS transporter, OPA family, phosphoglycerate transporter protein
1	1	1	1	1	0	0	0	0	0	0	UDP-N-acetyl-D-mannosaminuronic acid dehydrogenase [EC:1.1.1.336]
1	1	1	1	1	1	0	0	2	0	0	alanine dehydrogenase [EC:1.4.1.1]
1	2	1	2	1	2	0	0	2	0	0	outer membrane protein FlgP
1	1	1	1	1	0	0	0	1	0	0	hydroxyethylthiazole kinase [EC:2.7.1.50]
1	1	1	1	1	1	0	0	1	0	0	ferredoxin
1	2	0	2	2	1	2	2	1	0	0	toxin ParE1/3/4
1	0	1	0	1	2	0	0	0	0	0	uroporphyrinogen decarboxylase [EC:4.1.1.37]
1	1	1	1	0	0	0	0	1	0	0	formate dehydrogenase major subunit [EC:1.17.1.9]
1	0	0	0	0	0	0	0	0	0	0	AraC family transcriptional regulator
1	1	0	0	1	0	0	0	1	0	0	GntR family transcriptional regulator
1	0	1	0	1	0	0	0	0	0	0	fructose PTS system EIIA component [EC:2.7.1.202]
1	1	0	0	1	1	0	0	0	0	0	sporulation inhibitor KapD
1	1	1	1	1	2	0	0	1	0	0	uridine kinase [EC:2.7.1.48]
1	1	0	1	1	0	0	0	1	0	0	V/A-type H+/Na+-transporting ATPase subunit G/H
1	0	0	0	0	0	0	0	0	0	0	simple sugar transport system permease protein
2	1	2	3	1	1	1	1	3	0	0	arsenite methyltransferase [EC:2.1.1.137]
1	0	1	1	1	0	0	0	1	0	0	general secretion pathway protein F
1	0	0	0	0	0	0	0	0	0	0	DtxR family transcriptional regulator, Mn-dependent transcriptional regulator
1	0	0	1	0	0	0	0	2	0	0	virginiamycin A acetyltransferase [EC:2.3.1.-]
1	1	2	1	1	1	0	0	0	0	0	L-fuculose-phosphate aldolase [EC:4.1.2.17]
1	0	0	0	1	0	0	0	0	0	0	LysR family transcriptional regulator, cell division regulator
1	0	1	0	0	0	0	0	0	0	0	MscS family membrane protein
1	0	0	0	0	0	0	0	0	0	0	lipopolysaccharide heptosyltransferase III [EC:2.4.99.25]
1	0	0	0	1	0	0	0	0	0	0	N,N'-diacetyllegionaminate synthase [EC:2.5.1.101]
1	1	1	0	2	0	0	0	0	0	0	putative colanic acid biosynthesis glycosyltransferase WcaE [EC:2.4.-.-]
1	0	0	0	0	1	0	0	0	0	0	glycosyltransferase EpsF [EC:2.4.-.-]
1	0	0	0	1	0	0	0	0	0	0	DNA replication protein
0	1	1	1	0	0	0	0	0	0	0	N-acetylneuraminate lyase [EC:4.1.3.3]
0	1	0	0	0	0	0	0	0	0	0	asparagine synthase (glutamine-hydrolysing) [EC:6.3.5.4]
0	1	1	1	0	0	0	0	1	0	0	N-acylglucosamine-6-phosphate 2-epimerase [EC:5.1.3.9]
0	2	0	0	1	2	0	0	0	0	0	mannose PTS system EIIC component
0	1	0	0	0	3	0	0	0	0	0	UDP-galactopyranose mutase [EC:5.4.99.9]
0	1	0	0	1	0	0	0	0	0	0	preprotein translocase subunit SecB
0	1	1	1	0	0	0	0	0	0	0	solute:Na+ symporter, SSS family
0	1	1	0	0	0	0	0	0	0	0	GntR family transcriptional regulator, rspAB operon transcriptional repressor
0	1	0	0	0	0	1	1	0	0	0	Bacteriophage probable baseplate hub protein
0	1	1	1	1	1	0	0	1	0	0	zinc transporter, ZIP family
0	1	0	0	0	1	0	0	0	0	0	protein AbiQ
0	1	0	0	0	0	1	1	0	0	0	phage tail protein
0	1	1	0	0	1	0	0	1	0	0	putative kinase
0	1	0	0	0	0	1	1	0	0	0	Bacteriophage tail tube protein
0	1	0	0	0	0	0	0	0	0	0	trehalose PTS system EIIBC or EIIBCA component [EC:2.7.1.201]
0	1	1	1	0	1	0	0	1	0	0	mannitol operon transcriptional activator
0	1	1	1	0	1	0	0	1	0	0	glucosamine-6-phosphate deaminase [EC:3.5.99.6]
0	1	0	0	0	0	0	0	0	0	0	GntR family transcriptional regulator, trehalose operon transcriptional repressor
0	1	1	0	0	5	0	1	0	0	0	UDPglucose 6-dehydrogenase [EC:1.1.1.22]
0	1	1	1	1	0	0	0	0	0	0	MFS transporter, DHA1 family, L-arabinose/isopropyl-beta-D-thiogalactopyranoside export protein
0	1	0	0	0	0	0	0	0	0	0	primosomal protein DnaI
0	1	0	1	0	4	0	0	1	0	0	6-phospho-beta-glucosidase [EC:3.2.1.86]
0	2	0	0	0	0	0	0	1	0	0	trehalose-6-phosphate hydrolase [EC:3.2.1.93]
0	1	0	0	0	0	0	0	0	0	0	radical S-adenosyl methionine domain-containing protein 2
0	1	0	0	0	1	0	0	0	0	0	multiple sugar transport system substrate-binding protein
0	1	0	0	0	0	0	0	0	0	0	general secretion pathway protein M
0	1	0	0	0	0	1	1	0	0	0	Bacteriophage tail sheath protein
0	1	1	1	0	1	0	0	0	0	0	tRNA nucleotidyltransferase (CCA-adding enzyme) [EC:2.7.7.72 3.1.3.- 3.1.4.-]
0	1	1	1	0	0	0	0	0	0	0	glutaredoxin-like protein NrdH
0	1	0	1	0	1	0	0	0	0	0	purine nucleoside transport protein
0	1	0	0	0	1	0	0	0	0	0	conjugal transfer pilin signal peptidase TrbI
0	0	1	1	0	1	0	0	1	0	0	2-dehydro-3-deoxygluconokinase [EC:2.7.1.45]
0	0	1	1	1	0	0	0	1	0	0	sorbitol-6-phosphate 2-dehydrogenase [EC:1.1.1.140]
0	0	1	1	0	0	0	0	0	0	0	UDP-2-acetamido-2-deoxy-ribo-hexuluronate aminotransferase [EC:2.6.1.98]
0	0	1	1	1	0	0	0	0	0	0	putative spermidine/putrescine transport system ATP-binding protein
0	0	1	0	0	0	0	0	0	0	0	tetraacyldisaccharide 4'-kinase [EC:2.7.1.130]
0	0	1	0	0	0	1	0	0	0	0	beta-ureidopropionase / N-carbamoyl-L-amino-acid hydrolase [EC:3.5.1.6 3.5.1.87]
0	0	1	0	0	0	0	0	0	0	0	D-tagatose-1-phosphate kinase [EC:2.7.1.234]
0	0	1	0	0	0	1	1	0	0	0	amino-acid racemase [EC:5.1.1.10]
0	0	1	0	0	0	0	0	0	0	0	creatinine amidohydrolase [EC:3.5.2.10]
0	0	1	0	0	0	0	0	0	0	0	cytosine permease
0	0	1	0	0	0	0	0	1	0	0	membrane dipeptidase [EC:3.4.13.19]
0	0	1	0	1	0	0	0	1	0	0	pectate lyase [EC:4.2.2.2]
0	0	1	1	0	0	0	0	0	0	0	TRAP-type transport system large permease protein
0	0	1	1	0	1	0	0	1	0	0	L-Ala-D/L-Glu epimerase / N-acetyl-D-glutamate racemase [EC:5.1.1.20 5.1.1.-]
0	0	1	1	1	0	0	0	1	0	0	adenine deaminase [EC:3.5.4.2]
0	0	1	0	0	0	0	0	0	0	0	iron(III) transport system ATP-binding protein [EC:7.2.2.7]
0	0	1	0	0	0	0	0	0	0	0	aminobenzoyl-glutamate utilization protein A
0	0	2	0	1	0	0	0	1	0	0	galactitol PTS system EIIA component [EC:2.7.1.200]
0	0	1	0	0	0	0	0	0	0	0	L(+)-tartrate dehydratase beta subunit [EC:4.2.1.32]
0	0	1	1	0	0	0	0	0	0	0	2-dehydro-3-deoxygalactonokinase [EC:2.7.1.58]
0	0	2	2	0	1	0	0	1	0	0	2-dehydro-3-deoxyphosphogluconate aldolase / (4S)-4-hydroxy-2-oxoglutarate aldolase [EC:4.1.2.14 4.1.3.42]
0	0	1	0	1	1	0	0	0	0	0	mannan endo-1,4-beta-mannosidase [EC:3.2.1.78]
0	0	1	0	0	0	0	0	0	0	0	L(+)-tartrate dehydratase alpha subunit [EC:4.2.1.32]
0	0	1	0	0	0	0	0	0	0	0	general secretion pathway protein E [EC:7.4.2.8]
0	0	1	0	0	2	0	1	1	0	0	D-alanyl-D-alanine carboxypeptidase [EC:3.4.16.4]
0	0	1	2	0	0	0	0	0	0	0	N-acetylneuraminate epimerase [EC:5.1.3.24]
0	0	1	0	0	0	1	1	1	0	0	CDP-paratose synthetase [EC:1.1.1.342]
0	0	1	1	0	0	0	0	1	0	0	putative acetyltransferase [EC:2.3.1.-]
0	0	1	0	1	0	0	0	0	0	0	thiamine kinase [EC:2.7.1.89]
0	0	1	0	0	1	0	0	1	0	0	heterodisulfide reductase subunit B2 [EC:1.8.7.3 1.8.98.4 1.8.98.5 1.8.98.6]
0	0	0	1	0	0	0	0	0	0	0	alpha(1,3/1,4) fucosyltransferase [EC:2.4.1.65 2.4.1.152]
0	0	0	1	0	0	0	0	0	0	0	trimeric autotransporter adhesin
0	0	0	1	0	0	1	0	0	0	0	DNA repair protein RadD
0	0	0	1	0	0	0	0	0	0	0	plasmid segregation protein ParM
0	0	0	1	0	0	0	0	1	0	0	pyroglutamyl-peptidase [EC:3.4.19.3]
0	0	0	1	0	1	0	0	0	0	0	arsenite transporter
0	0	0	1	0	1	0	0	0	0	0	L-ribulose-5-phosphate 3-epimerase [EC:5.1.3.22]
0	0	0	1	0	0	0	0	0	0	0	altronate dehydratase large subunit [EC:4.2.1.7]
0	0	0	1	0	0	0	0	0	0	0	putative tricarboxylic transport membrane protein
0	0	0	1	0	0	0	0	1	0	0	ArsR family transcriptional regulator, zinc-responsive transcriptional repressor
0	0	0	1	0	0	0	0	1	0	0	arylformamidase [EC:3.5.1.9]
0	0	0	1	0	0	0	0	0	0	0	altronate dehydratase small subunit [EC:4.2.1.7]
0	0	0	1	0	0	0	0	0	0	0	riboflavin transporter
0	0	0	1	0	1	0	0	0	0	0	beta-glucoside PTS system EIICBA component [EC:2.7.1.-]
0	0	0	1	0	1	0	0	0	0	0	sugar PTS system EIIA component [EC:2.7.1.-]
0	0	0	1	0	0	1	0	0	0	0	RHH-type transcriptional regulator, rel operon repressor / antitoxin RelB
0	0	0	2	0	0	0	0	0	0	0	CDP-glycerol glycerophosphotransferase [EC:2.7.8.12]
0	0	0	1	0	0	0	0	0	0	0	teichoic acid N-acetylgalactosaminyltransferase [EC:2.4.1.-]
0	0	0	1	0	0	0	0	0	0	0	teichuronic acid exporter
0	0	0	0	1	0	0	0	0	0	0	DNA mismatch endonuclease, patch repair protein [EC:3.1.-.-]
0	0	0	0	1	0	0	0	0	0	0	CRISPR-associated protein Csm4
0	0	0	0	1	0	0	0	0	0	0	CRISPR-associated protein Csm2
0	0	0	0	1	0	0	0	0	0	0	L-sorbose 1-phosphate reductase [EC:1.1.1.-]
0	0	0	0	1	0	0	0	0	0	0	CRISPR-associated protein Csm1
0	0	0	0	1	0	0	0	1	0	0	ascorbate PTS system EIIC component
0	0	0	0	1	1	0	0	0	0	0	mannose PTS system EIIAB component [EC:2.7.1.191]
0	0	0	0	1	1	0	0	0	0	0	polysaccharide biosynthesis protein PslH
0	0	0	0	2	0	2	0	2	0	0	DNA (cytosine-5)-methyltransferase 1 [EC:2.1.1.37]
0	0	0	0	1	0	0	0	0	0	0	CRISPR-associated protein Csm5
0	0	0	0	1	0	0	0	2	0	0	ascorbate PTS system EIIA or EIIAB component [EC:2.7.1.194]
0	0	0	0	1	0	0	0	1	0	0	ascorbate PTS system EIIB component [EC:2.7.1.194]
0	0	0	0	1	0	0	0	0	0	0	methylated-DNA-protein-cysteine methyltransferase related protein
0	0	0	0	1	0	0	0	0	0	0	molybdopterin-guanine dinucleotide biosynthesis adapter protein
0	0	0	0	1	0	0	0	0	0	0	antitoxin Phd
0	0	0	0	1	0	0	0	0	0	0	nucleobase:cation symporter-1, NCS1 family
0	0	0	0	1	0	1	0	0	0	0	NADPH:quinone reductase [EC:1.6.5.5]
0	0	0	0	1	0	0	0	0	0	0	tRNA (cmo5U34)-methyltransferase [EC:2.1.1.-]
0	0	0	0	1	0	0	0	0	0	0	TetR/AcrR family transcriptional regulator, fatty acid metabolism regulator protein
0	0	0	0	0	1	0	0	0	0	0	H+/Na+-translocating ferredoxin:NAD+ oxidoreductase subunit B [EC:7.1.1.11 7.2.1.2]
0	0	0	0	0	1	0	0	0	0	0	CRISPR-associated protein Csy2
0	0	0	0	0	1	0	0	1	0	0	tagaturonate reductase [EC:1.1.1.58]
0	0	0	0	0	1	0	0	0	0	0	dimethylamine corrinoid protein
0	0	0	0	0	2	0	0	0	0	0	serine/threonine-protein kinase RsbW [EC:2.7.11.1]
0	0	0	0	0	1	0	0	0	0	0	ethanolamine utilization protein EutA
0	0	0	0	0	1	0	0	0	0	0	predicted type IV restriction endonuclease
0	0	0	0	0	1	0	0	1	0	0	Gnt-I system high-affinity gluconate transporter
0	0	0	0	0	1	0	0	0	0	0	phosphoglucomutase [EC:5.4.2.2]
0	0	0	0	0	1	0	0	0	0	0	licheninase [EC:3.2.1.73]
0	0	0	0	0	1	0	0	0	0	0	sulfate/thiosulfate transport system ATP-binding protein [EC:7.3.2.3]
0	0	0	0	0	1	0	0	0	0	0	H+/Na+-translocating ferredoxin:NAD+ oxidoreductase subunit A
0	0	0	0	0	1	0	0	0	0	0	CRISPR-associated protein Csy3
0	0	0	0	0	2	0	0	0	0	0	phosphoserine phosphatase RsbU/P [EC:3.1.3.3]
0	0	0	0	0	1	0	0	0	0	0	H+/Na+-translocating ferredoxin:NAD+ oxidoreductase subunit C [EC:7.1.1.11 7.2.1.2]
0	0	0	0	0	2	0	0	0	0	0	pilus assembly protein CpaB
0	0	0	0	0	2	0	0	0	0	0	sulfate/thiosulfate transport system permease protein
0	0	0	0	0	1	0	0	0	0	0	tagatose 6-phosphate kinase [EC:2.7.1.144]
0	0	0	0	0	1	0	0	0	0	0	protein-tyrosine kinase [EC:2.7.10.3]
0	0	0	0	0	1	0	0	0	0	0	zinc D-Ala-D-Ala carboxypeptidase [EC:3.4.17.14]
0	0	0	0	0	1	0	0	0	0	0	ferredoxin hydrogenase large subunit [EC:1.12.7.2]
0	0	0	0	0	1	0	0	0	0	0	hydrogenase-4 component B [EC:1.-.-.-]
0	0	0	0	0	1	0	0	0	0	0	agmatine deiminase [EC:3.5.3.12]
0	0	0	0	0	1	0	0	0	0	0	(S)-ureidoglycine aminohydrolase [EC:3.5.3.26]
0	0	0	0	0	1	0	0	0	0	0	H+/Na+-translocating ferredoxin:NAD+ oxidoreductase subunit D [EC:7.1.1.11 7.2.1.2]
0	0	0	0	0	1	0	0	0	0	0	ABC transport system ATP-binding/permease protein
0	0	0	0	0	2	0	0	0	0	0	pilus assembly protein CpaF [EC:7.4.2.8]
0	0	0	0	0	1	0	0	1	0	0	trans-2,3-dihydro-3-hydroxyanthranilate isomerase [EC:5.3.3.17]
0	0	0	0	0	1	0	0	0	0	0	N-carbamoylputrescine amidase [EC:3.5.1.53]
0	0	0	0	0	1	0	0	0	0	0	heparan-alpha-glucosaminide N-acetyltransferase [EC:2.3.1.78]
0	0	0	0	0	1	0	0	0	0	0	nitrogen regulatory protein P-II 1
0	0	0	0	0	1	0	0	0	0	0	L-aspartate oxidase [EC:1.4.3.16]
0	0	0	0	0	2	0	0	0	0	0	pilus assembly protein Flp/PilA
0	0	0	0	0	1	0	0	0	0	0	gluconate 5-dehydrogenase [EC:1.1.1.69]
0	0	0	0	0	1	0	0	0	0	0	hydroxymethylpyrimidine kinase / phosphomethylpyrimidine kinase / thiamine-phosphate diphosphorylase [EC:2.7.1.49 2.7.4.7 2.5.1.3]
0	0	0	0	0	4	0	0	0	0	0	pilus assembly protein CpaE
0	0	0	0	0	2	0	0	0	0	0	pilus assembly protein CpaC
0	0	0	0	0	1	0	0	0	0	0	H+/Na+-translocating ferredoxin:NAD+ oxidoreductase subunit E
0	0	0	0	0	1	0	0	0	0	0	two-component system, sensor histidine kinase GlnK [EC:2.7.13.3]
0	0	0	0	0	2	0	0	0	0	0	galactose-6-phosphate isomerase [EC:5.3.1.26]
0	0	0	0	0	1	0	0	0	0	0	ferredoxin hydrogenase small subunit [EC:1.12.7.2]
0	0	0	0	0	1	0	0	0	0	0	membrane protein
0	0	0	0	0	2	0	0	0	0	0	spermidine/putrescine transport system permease protein
0	0	0	0	0	1	0	0	0	0	0	H+/Na+-translocating ferredoxin:NAD+ oxidoreductase subunit G
0	0	0	0	0	1	0	0	0	0	0	glutathione peroxidase [EC:1.11.1.9]
0	0	0	0	0	1	0	0	0	0	0	beta-glucoside operon transcriptional antiterminator
0	0	0	0	0	1	0	0	0	0	0	mannose PTS system EIID component
0	0	0	0	0	1	0	0	0	0	0	proton-dependent oligopeptide transporter, POT family
0	0	0	0	0	1	0	0	0	0	0	quinolinate synthase [EC:2.5.1.72]
0	0	0	0	0	1	0	0	0	0	0	exo-poly-alpha-galacturonosidase [EC:3.2.1.82]
0	0	0	0	0	2	0	0	0	0	0	sulfate/thiosulfate transport system substrate-binding protein
0	0	0	0	0	1	0	0	0	0	0	spermidine/putrescine transport system ATP-binding protein [EC:7.6.2.11]
0	0	0	0	0	1	0	0	0	0	0	adenylylsulfate reductase, subunit A [EC:1.8.99.2]
0	0	0	0	0	1	0	0	0	0	0	D-ribose pyranase [EC:5.4.99.62]
0	0	0	0	0	1	0	0	0	0	0	cyclohexadienyl dehydratase [EC:4.2.1.51 4.2.1.91]
0	0	0	0	0	1	1	0	0	0	0	vitamin B12 transporter
0	0	0	0	0	1	0	0	0	0	0	ribonuclease Z [EC:3.1.26.11]
0	0	0	0	0	1	0	0	0	0	0	phosphomannomutase / phosphoglucomutase [EC:5.4.2.8 5.4.2.2]
0	0	0	0	0	1	0	0	0	0	0	hydrogenase-4 component F [EC:1.-.-.-]
0	0	0	0	0	1	0	0	0	0	0	hydrogenase-4 component E [EC:1.-.-.-]
0	0	0	0	0	1	0	0	0	0	0	pyridoxal 5'-phosphate synthase pdxT subunit [EC:4.3.3.6]
0	0	0	0	0	1	0	0	0	0	0	N-acetylglucosamine PTS system EIICBA or EIICB component [EC:2.7.1.193]
0	0	0	0	0	1	0	0	0	0	0	adenylylsulfate reductase, subunit B [EC:1.8.99.2]
0	0	0	0	0	1	0	0	0	0	0	anaerobic sulfite reductase subunit C
0	0	0	0	0	1	0	0	0	0	0	nitrogen fixation protein NifB
0	0	0	0	0	2	0	0	0	0	0	GntR family transcriptional regulator, regulator of glucomannan utilization
0	0	0	0	0	3	0	1	0	0	0	UDP-glucuronate 4-epimerase [EC:5.1.3.6]
0	0	0	0	0	1	0	0	0	0	0	UDP-glucuronate decarboxylase [EC:4.1.1.35]
0	0	0	0	0	1	0	0	0	0	0	lactose PTS system EIIA component [EC:2.7.1.207]
0	0	0	0	0	1	0	0	0	0	0	Kdo2-lipid A phosphotransferase [EC:2.7.4.29]
0	0	0	0	0	1	0	0	0	0	0	GntR family transcriptional regulator / MocR family aminotransferase
0	0	0	0	0	1	0	0	0	0	0	ethanolamine ammonia-lyase large subunit [EC:4.3.1.7]
0	0	0	0	0	1	0	0	0	0	0	sulfate adenylyltransferase subunit 2 [EC:2.7.7.4]
0	0	0	0	0	1	0	0	0	0	0	glycoside/pentoside/hexuronide:cation symporter, GPH family
0	0	0	0	0	6	0	0	0	0	0	cellobiose PTS system EIIC component
0	0	0	0	0	1	0	0	0	0	0	lactose PTS system EIICB component [EC:2.7.1.207]
0	0	0	0	0	1	0	0	0	0	0	5'-nucleotidase / UDP-sugar diphosphatase [EC:3.1.3.5 3.6.1.45]
0	0	0	0	0	1	0	0	0	0	0	glutamate carboxypeptidase [EC:3.4.17.11]
0	0	0	0	0	1	0	0	0	0	0	3-methyl-2-oxobutanoate hydroxymethyltransferase [EC:2.1.2.11]
0	0	0	0	0	1	0	0	1	0	0	altronate hydrolase [EC:4.2.1.7]
0	0	0	0	0	1	0	0	1	0	0	RNA polymerase sigma-54 factor
0	0	0	0	0	1	0	0	0	0	0	MFS transporter, FHS family, L-fucose permease
0	0	0	0	0	1	0	0	0	0	0	ethanolamine ammonia-lyase small subunit [EC:4.3.1.7]
0	0	0	0	0	1	0	0	0	0	0	nicotinate-nucleotide pyrophosphorylase (carboxylating) [EC:2.4.2.19]
0	0	0	0	0	1	0	0	0	0	0	Ca2+/H+ antiporter, TMEM165/GDT1 family
0	0	0	0	0	2	0	0	0	0	0	ATP-dependent RNA helicase DeaD [EC:3.6.4.13]
0	0	0	0	0	1	0	0	0	0	0	2',3'-cyclic-nucleotide 2'-phosphodiesterase / 3'-nucleotidase [EC:3.1.4.16 3.1.3.6]
0	0	0	0	0	1	0	0	0	0	0	tagatose 1,6-diphosphate aldolase GatY/KbaY [EC:4.1.2.40]
0	0	0	0	0	1	0	0	0	0	0	D-glycero-alpha-D-manno-heptose-7-phosphate kinase [EC:2.7.1.168]
0	0	0	0	0	1	0	0	0	0	0	spermidine/putrescine transport system substrate-binding protein
0	0	0	0	0	1	0	0	0	0	0	cobalamin transport system permease protein
0	0	0	0	0	1	0	0	0	0	0	galactofuranose transport system ATP-binding protein [EC:7.5.2.9]
0	0	0	0	0	2	0	0	0	0	0	glucose-1-phosphatase [EC:3.1.3.10]
0	0	0	0	0	1	0	0	0	0	0	methylglyoxal synthase [EC:4.2.3.3]
0	0	0	0	0	1	0	0	0	0	0	glycosyltransferase EpsE [EC:2.4.-.-]
0	0	0	0	0	1	0	0	0	0	0	large conductance mechanosensitive channel
0	0	0	0	0	1	0	0	0	0	0	ElaA protein
0	0	0	0	0	1	0	0	0	0	0	cobalamin transport system substrate-binding protein
0	0	0	0	0	1	0	0	0	0	0	HTH-type transcriptional regulator / antitoxin MqsA
0	0	0	0	0	1	0	0	0	0	0	ammonium transporter, Amt family
0	0	0	0	0	1	0	0	0	0	0	RNA 2',3'-cyclic 3'-phosphodiesterase [EC:3.1.4.58]
0	0	0	0	0	2	0	0	0	0	0	L-serine dehydratase [EC:4.3.1.17]
0	0	0	0	0	2	0	0	0	0	0	tight adherence protein B
0	0	0	0	0	1	0	0	0	0	0	4-deoxy-L-threo-5-hexosulose-uronate ketol-isomerase [EC:5.3.1.17]
0	0	0	0	0	2	0	0	0	0	0	tight adherence protein C
0	0	0	0	0	8	0	0	0	0	0	putative resolvase
0	0	0	0	0	2	0	1	1	0	0	aspartate racemase [EC:5.1.1.13]
0	0	0	0	0	1	0	0	0	0	0	unsaturated rhamnogalacturonyl hydrolase [EC:3.2.1.172]
0	0	0	0	0	1	0	0	0	0	0	nitric oxide reductase NorQ protein
0	0	0	0	0	1	0	0	0	0	0	arsenate reductase (thioredoxin) [EC:1.20.4.4]
0	0	0	0	0	1	1	1	0	0	0	stage V sporulation protein K
0	0	0	0	0	1	0	0	0	0	0	two-component system, response regulator GlnL
0	0	0	0	0	1	2	1	0	0	0	ATP-dependent helicase HepA [EC:5.6.2.-]
0	0	0	0	0	1	0	0	0	0	0	6-phospho-beta-galactosidase [EC:3.2.1.85]
0	0	0	0	0	1	0	0	0	0	0	pyridoxal 5'-phosphate synthase pdxS subunit [EC:4.3.3.6]
0	0	0	0	0	1	0	0	0	0	0	ethanolamine permease
0	0	0	0	0	1	0	0	0	0	0	antitoxin YxxD
0	0	0	0	0	2	0	0	0	0	0	basic membrane protein A and related proteins
0	0	0	0	0	1	0	0	0	0	0	oligogalacturonide transporter
0	0	0	0	0	1	0	0	0	0	0	xanthine phosphoribosyltransferase [EC:2.4.2.22]
0	0	0	0	0	1	0	0	0	0	0	CRISPR-associated protein Csy1
0	0	0	0	0	1	0	0	0	0	0	ornithine decarboxylase [EC:4.1.1.17]
0	0	0	0	0	1	0	0	0	0	0	arabinogalactan endo-1,4-beta-galactosidase [EC:3.2.1.89]
0	0	0	0	0	2	0	0	0	0	0	protein-ribulosamine 3-kinase [EC:2.7.1.172]
0	0	0	0	0	1	0	0	0	0	0	methylamine---corrinoid protein Co-methyltransferase [EC:2.1.1.248]
0	0	0	0	0	1	0	0	0	0	0	pseudaminic acid cytidylyltransferase [EC:2.7.7.81]
0	0	0	0	0	1	0	0	0	0	0	MFS transporter, OFA family, oxalate/formate antiporter
0	0	0	0	0	2	0	0	0	0	0	glucuronate isomerase [EC:5.3.1.12]
0	0	0	0	0	1	0	0	0	0	0	F-box protein, helicase, 18 [EC:5.6.2.4]
0	0	0	0	0	1	0	0	0	0	0	sigma-E factor negative regulatory protein RseC
0	0	0	0	0	2	0	0	0	0	0	galactofuranose transport system permease protein
0	0	0	0	0	1	0	0	0	0	0	CRISPR-associated endonuclease Csy4 [EC:3.1.-.-]
0	0	0	0	0	1	0	0	0	0	0	PucR family transcriptional regulator, purine catabolism regulatory protein
0	0	0	0	0	1	0	0	0	0	0	two-component system, OmpR family, sensor histidine kinase BaeS [EC:2.7.13.3]
0	0	0	0	0	1	0	0	0	0	0	endoglucanase [EC:3.2.1.4]
0	0	0	0	0	1	0	0	0	0	0	MFS transporter, FHS family, glucose/mannose:H+ symporter
0	0	0	0	0	1	0	0	1	0	0	gluconokinase [EC:2.7.1.12]
0	0	0	0	0	1	0	0	0	0	0	maltose-6'-phosphate glucosidase [EC:3.2.1.122]
0	0	0	0	0	1	0	0	0	0	0	antitoxin YqcF
0	0	0	0	0	1	0	0	0	0	0	anti-sigma B factor antagonist
0	0	0	0	0	1	0	0	0	0	0	two-component system, sensor kinase [EC:2.7.13.3]
0	0	0	0	0	1	0	0	0	0	0	ATP-dependent RNA helicase CshB [EC:3.6.4.13]
0	0	0	0	0	1	0	0	0	0	0	sigma-54 dependent transcriptional regulator, acetoin dehydrogenase operon transcriptional activator AcoR
0	0	0	0	0	1	0	0	0	0	0	antitoxin YobK
0	0	0	0	0	1	0	0	0	0	0	prophage endopeptidase [EC:3.4.-.-]
0	0	0	0	0	1	0	0	0	0	0	alpha-ribazole phosphatase [EC:3.1.3.73]
0	0	0	0	0	1	0	0	0	0	0	phosphinothricin acetyltransferase [EC:2.3.1.183]
0	0	0	0	0	1	0	0	0	0	0	type IV secretion system protein TrbC
0	0	0	0	0	1	0	0	0	0	0	caffeoyl-CoA O-methyltransferase [EC:2.1.1.104]
0	0	0	0	0	1	0	0	0	0	0	membrane-bound hydrogenase subunit mbhJ [EC:1.12.7.2]
0	0	0	0	0	1	0	0	0	0	0	competence protein ComGA
0	0	0	0	0	1	0	0	0	0	0	phosphoglycerol transferase [EC:2.7.8.20]
0	0	0	0	0	1	0	0	0	0	0	prepilin peptidase CpaA [EC:3.4.23.43]
0	0	0	0	0	1	0	0	0	0	0	phospholipase/carboxylesterase
0	0	0	0	0	1	0	0	1	0	0	(R,R)-butanediol dehydrogenase / meso-butanediol dehydrogenase / diacetyl reductase [EC:1.1.1.4 1.1.1.- 1.1.1.303]
0	0	0	0	0	1	0	0	0	0	0	tellurite methyltransferase [EC:2.1.1.265]
0	0	0	0	0	1	0	0	0	0	0	sigma-54 dependent transcriptional regulator, gfr operon transcriptional activator
0	0	0	0	0	1	0	0	0	0	0	L-malate glycosyltransferase [EC:2.4.1.-]
0	0	0	0	0	1	0	0	0	0	0	glycosyltransferase EpsD [EC:2.4.-.-]
0	0	0	0	0	1	0	0	0	0	0	cyclomaltodextrinase / maltogenic alpha-amylase / neopullulanase [EC:3.2.1.54 3.2.1.133 3.2.1.135]
0	0	0	0	0	1	0	0	0	0	0	sulfate adenylyltransferase subunit 1 [EC:2.7.7.4]
0	0	0	0	0	1	0	0	0	0	0	nitrogenase molybdenum-iron protein beta chain [EC:1.18.6.1]
0	0	0	0	0	1	0	0	0	0	0	nitrogenase molybdenum-iron protein alpha chain [EC:1.18.6.1]
0	0	0	0	0	1	0	0	0	0	0	LysR family transcriptional regulator, cyn operon transcriptional activator
0	0	0	0	0	0	1	0	0	0	0	erythritol transport system permease protein
0	0	0	0	0	0	1	0	0	0	0	gamma-glutamylcyclotransferase [EC:4.3.2.9]
0	0	0	0	0	0	1	0	0	0	0	teichoic acid ribitol-phosphate transferase
0	0	0	0	0	0	1	0	0	0	0	DNA-damage-inducible protein D
0	0	0	0	0	0	1	0	0	0	0	erythritol transport system ATP-binding protein
0	0	0	0	0	0	1	0	0	0	0	allantoinase [EC:3.5.2.5]
0	0	0	0	0	0	1	0	0	0	0	DNA sulfur modification protein DndD
0	0	0	0	0	0	1	0	0	0	0	erythritol transport system substrate-binding protein
0	0	0	0	0	0	1	0	0	0	0	DNA sulfur modification protein DndC
0	0	0	0	0	0	1	0	0	0	0	DNA sulfur modification protein DndE
0	0	0	0	0	0	1	1	0	0	0	dipeptidase E [EC:3.4.13.21]
0	0	0	0	0	0	1	0	0	0	0	oxidoreductase [EC:1.1.1.-]
0	0	0	0	0	0	1	0	0	0	0	D-lactate dehydratase / protein deglycase [EC:4.2.1.130 3.5.1.124]
0	0	0	0	0	0	1	0	1	0	0	para-nitrobenzyl esterase [EC:3.1.1.-]
0	0	0	0	0	0	1	1	0	0	0	antitoxin FitA
0	0	0	0	0	0	1	0	0	0	0	AATGal transferase
0	0	0	0	0	0	1	0	0	0	0	allantoin racemase [EC:5.1.99.3]
0	0	0	0	0	0	0	1	0	0	0	tRNA(fMet)-specific endonuclease VapC [EC:3.1.-.-]
0	0	0	0	0	0	0	1	0	0	0	recombination protein U
0	0	0	0	0	0	0	1	0	0	0	MerR family transcriptional regulator, activator of bmr gene
0	0	0	0	0	0	0	1	0	0	0	putative DNA methylase
0	0	0	0	0	0	0	1	1	0	0	site-specific DNA-methyltransferase (adenine-specific) [EC:2.1.1.72]
0	0	0	0	0	0	0	1	0	0	0	(heptosyl)LPS beta-1,4-glucosyltransferase [EC:2.4.1.-]
0	0	0	0	0	0	0	1	0	0	0	diguanylate cyclase [EC:2.7.7.65]
0	0	0	0	0	0	0	0	1	0	0	L-fucose/D-arabinose isomerase [EC:5.3.1.25 5.3.1.3]
0	0	0	0	0	0	0	0	1	0	0	regulatory protein RepA
0	0	0	0	0	0	0	0	1	0	0	2-dehydro-3-deoxy-D-pentonate aldolase [EC:4.1.2.28]
0	0	0	0	0	0	0	0	1	0	0	2-hydroxy-3-oxopropionate reductase [EC:1.1.1.60]
0	0	0	0	0	0	0	0	1	0	0	xylonate dehydratase [EC:4.2.1.82]
0	0	0	0	0	0	0	0	1	0	0	drug efflux transport system permease protein
0	0	0	0	0	0	0	0	1	0	0	maltose/glucose PTS system EIICB component [EC:2.7.1.199 2.7.1.208]
0	0	0	0	0	0	0	0	1	0	0	5-methylcytosine-specific restriction enzyme subunit McrC
0	0	0	0	0	0	0	0	1	0	0	D-apionate oxidoisomerase [EC:1.1.1.421]
